# Supplementary material for: Cell-cell adhesion regulates Merlin/NF2 interaction with the PAF complex
Source: PLoS One. 2021 Aug 23;16(8):e0254697. doi: 10.1371/journal.pone.0254697 (PMC8382200; doi:10.1371/journal.pone.0254697)
Supplement: S1 Table — (XLSX) [file pone.0254697.s008.xlsx]

## Sheet: S1 Table
	S1 Table	Genes regulated by Merlin expression in NF2 wild type cells
	Genes regulated by wild type vs L46R Merlin expression in 4 NF2 wild type cells
	ID	logFC	AveExpr	t	P.Value	adj.P.Val	B
	ANKRD1	-0.737831	11.3715	-14.4946	1.83236e-08	0.000592236	6.56542
	EDN1	-0.763513	9.73035	-9.89919	8.85384e-07	0.0057233	4.65571
	MMP9	-0.716496	7.96261	-9.12243	1.97355e-06	0.0106312	4.17052
	ODZ2	-0.608904	8.22882	-10.193	6.6256e-07	0.0057233	4.82364
	SPRR2E	0.629937	5.04112	7.56157	1.17685e-05	0.0292593	2.98366
