# Supplementary material for: Cell-cell adhesion regulates Merlin/NF2 interaction with the PAF complex
Source: PLoS One. 2021 Aug 23;16(8):e0254697. doi: 10.1371/journal.pone.0254697 (PMC8382200; doi:10.1371/journal.pone.0254697)
Supplement: S2 Table — (XLSX) [file pone.0254697.s009.xlsx]

## Sheet: S2 Table
	S2 Table	Genes regulated by Merlin expression in NF2 mutant cells
	Genes regulated by wild type vs L46R Merlin expression in 4 NF2 mutant cell lines
	ID	logFC	AveExpr	t	P.Value	adj.P.Val	B
	ABCC3	0.79186	8.34996	12.9231	6.00189e-08	7.69789e-06	8.9168
	ADM	-0.644382	10.3289	-21.3634	3.06765e-10	2.6092e-07	14.0216
	AGR2	0.587415	5.90358	9.62922	1.16292e-06	5.71228e-05	5.87788
	AIM2	0.696618	5.71663	11.7644	1.56761e-07	1.42314e-05	7.94127
	AJUBA	-0.777763	10.959	-15.0572	1.23243e-08	3.13647e-06	10.5005
	AKR1C1	1.33937	7.98486	25.1548	5.34796e-11	1.04443e-07	15.5681
	AKR1C3	1.16485	7.46626	15.8278	7.31454e-09	2.14921e-06	11.0142
	AL832451	0.59811	6.218	9.97521	8.2085e-07	4.35042e-05	6.23871
	ALDH1A3	0.601794	9.97647	12.4385	8.88203e-08	9.66586e-06	8.51974
	AMOTL2	-0.724212	10.0377	-11.4512	2.06092e-07	1.67364e-05	7.66153
	ANKRD1	-1.17833	11.3715	-32.7363	3.14152e-12	2.83271e-08	17.8533
	ANKRD29	0.604925	7.78107	9.74078	1.03823e-06	5.26792e-05	5.99544
	ANO2	-0.748456	7.21215	-9.30484	1.62715e-06	7.13582e-05	5.52926
	ANXA8	-0.627647	8.06243	-9.55366	1.25653e-06	6.03454e-05	5.79758
	ARRDC3	0.955095	10.8445	29.3984	1.00146e-11	4.43513e-08	16.9562
	ATP6V0D2	1.73442	5.89128	17.0695	3.30883e-09	1.35373e-06	11.7863
	ATP8A1	0.690151	6.68122	12.0421	1.23632e-07	1.20359e-05	8.18342
	ATP8B1	-1.02712	10.6842	-20.4246	4.95017e-10	3.80939e-07	13.5827
	BCL3	0.676404	9.98621	14.3542	2.02737e-08	4.10027e-06	10.0063
	BHLHE40	0.650641	11.2454	22.2261	2.011e-10	2.09669e-07	14.4038
	BIRC3	0.734609	9.31008	7.24546	1.74489e-05	0.000447237	3.05312
	BTN3A1	0.686312	8.92789	12.906	6.08421e-08	7.73642e-06	8.90303
	BTN3A2	0.740848	8.80092	12.4337	8.91703e-08	9.67138e-06	8.51575
	BTN3A3	0.902372	8.44487	18.5929	1.34171e-09	7.47682e-07	12.6499
	BX640843	0.963391	8.21509	17.7462	2.19612e-09	9.90774e-07	12.1805
	C10orf10	0.696008	7.68994	9.49084	1.34058e-06	6.27953e-05	5.73041
	C15orf48	0.846505	7.65626	10.5931	4.51311e-07	2.81599e-05	6.85639
	C1S	0.897833	7.57443	13.2641	4.59067e-08	6.65359e-06	9.18729
	C3	1.03567	9.10252	26.71	2.80916e-11	6.93574e-08	16.1135
	C3AR1	0.715501	7.28407	12.7766	6.74774e-08	8.25063e-06	8.79833
	C4BPB	-0.898265	6.78145	-12.8358	6.4351e-08	7.96892e-06	8.84633
	C4orf34	0.890036	8.7376	13.2009	4.82251e-08	6.77689e-06	9.13764
	C6orf132	-0.784947	9.304	-11.2833	2.39286e-07	1.88633e-05	7.50855
	C9orf95	0.591013	6.90892	10.3712	5.57592e-07	3.28867e-05	6.63833
	CBLB	0.677913	10.2224	18.1356	1.74608e-09	8.818e-07	12.3996
	CCBE1	-0.702067	10.1674	-17.333	2.81562e-09	1.22978e-06	11.9419
	CCDC80	-0.77964	10.9189	-22.5434	1.72853e-10	1.92647e-07	14.5395
	CCDC85C	-0.689177	9.72991	-17.1681	6.73258e-09	1.85962e-06	11.7538
	CCL2	0.603856	9.36582	13.156	4.99456e-08	6.84022e-06	9.10229
	CCL5	0.987014	9.00776	22.7042	1.6021e-10	1.84934e-07	14.6074
	CCNG2	0.588605	9.01674	14.8382	1.4358e-08	3.38733e-06	10.3492
	CD14	0.829661	7.84866	12.8922	6.15161e-08	7.73642e-06	8.89189
	CDKN1A	0.614356	10.1662	15.6751	8.09566e-09	2.2976e-06	10.9146
	CDRT1	0.84631	7.30966	6.45335	8.21439e-05	0.00134532	1.92295
	CENPE	-0.613723	9.94085	-12.7455	6.91878e-08	8.37536e-06	8.77299
	CFB	0.94685	7.67812	12.305	6.02252e-07	3.05495e-05	8.15848
	CKS1B	-0.755191	7.05323	-3.98312	0.0021886	0.0182455	-1.98554
	CLEC2B	0.762058	5.44486	8.37181	4.51411e-06	0.00015928	4.46672
	CNTNAP3	0.74867	6.81062	10.492	4.9673e-07	3.01216e-05	6.75756
	COL12A1	-0.72113	8.66043	-13.7844	3.08545e-08	5.27936e-06	9.58658
	COL8A1	-0.822284	7.43461	-13.4876	3.86384e-08	5.89072e-06	9.36076
	CPA4	-0.776826	11.0611	-29.3769	1.00937e-11	4.43513e-08	16.9499
	CPEB2	0.695251	8.64462	10.6046	4.46449e-07	2.79645e-05	6.86756
	CST1	0.825727	7.32028	6.40598	5.27003e-05	0.00100729	1.8953
	CST2	0.693277	8.73952	9.62095	1.17278e-06	5.73457e-05	5.86912
	CTGF	-0.765443	11.9343	-23.8786	9.34203e-11	1.37247e-07	15.0844
	CTSO	0.906176	7.13811	11.152	2.69303e-07	2.01485e-05	7.38734
	CTSS	0.599493	6.47183	14.7287	1.55093e-08	3.54761e-06	10.2727
	CXCL10	0.804989	5.31956	11.9902	1.29198e-07	1.2318e-05	8.13855
	CXCL11	0.640303	5.34612	9.75121	1.02734e-06	5.22084e-05	6.00637
	CYP1B1	0.77758	8.5098	16.3006	5.37214e-09	1.80868e-06	11.316
	CYP24A1	-0.937284	8.96007	-16.1328	5.98807e-09	1.91624e-06	11.21
	CYR61	-0.897058	11.9533	-26.5436	3.00425e-11	6.93574e-08	16.0573
	CYSLTR1	0.812788	5.02139	17.8412	2.07575e-09	9.90774e-07	12.2345
	DDIT4	0.876139	9.76661	22.2734	1.96586e-10	2.09669e-07	14.4242
	DDR1	0.597083	10.0132	18.2641	1.6205e-09	8.72939e-07	12.4707
	DHRS3	0.980219	8.75826	19.534	7.95002e-10	5.35318e-07	13.1425
	DIAPH3	-0.718792	9.84043	-11.912	1.38094e-07	1.28998e-05	8.07066
	DLEU2	-0.805459	9.58747	-16.0331	6.39056e-09	1.98605e-06	11.1464
	DLGAP5	-0.600877	11.5338	-12.1005	1.17686e-07	1.1726e-05	8.23363
	DNAJB9	0.989119	9.06333	13.1622	4.97064e-08	6.84022e-06	9.10714
	DNER	0.593418	9.42196	9.51863	1.30266e-06	6.13752e-05	5.76018
	DUSP6	0.712868	10.5024	15.3268	1.024e-08	2.68445e-06	10.6834
	EDN1	-1.32293	9.73035	-24.2568	7.89524e-11	1.21515e-07	15.2314
	EDNRA	0.928963	7.80701	18.0748	1.80921e-09	8.98769e-07	12.3658
	ENST00000384601	0.646027	8.01899	8.75315	2.94476e-06	0.000115227	4.91213
	ENST00000410983	0.773865	7.88505	7.14326	1.98687e-05	0.000486866	2.91713
	ERBB3	-0.801852	7.65167	-17.8049	2.12088e-09	9.90774e-07	12.2139
	ETV1	0.736083	9.06963	25.0919	5.49343e-11	1.04443e-07	15.5451
	F2RL1	0.587088	10.0806	13.6847	3.32613e-08	5.49562e-06	9.51126
	F3	-0.758955	10.8338	-13.3002	4.46413e-08	6.55842e-06	9.21545
	FABP5	-0.58568	8.56576	-3.60368	0.00420721	0.0306525	-2.65524
	FAM46A	0.596923	9.82922	14.9772	1.3028e-08	3.19102e-06	10.4455
	FAM64A	-0.626099	10.9279	-11.5545	1.88177e-07	1.58387e-05	7.75459
	FBXO32	1.28144	9.18677	32.0347	3.9687e-12	2.83271e-08	17.6769
	FGF1	-0.936042	8.49658	-15.9821	6.60722e-09	1.99581e-06	11.1138
	FLJ35776	0.64277	8.43817	14.0134	2.60136e-08	4.82072e-06	9.75745
	FST	-1.00933	9.708	-21.9054	2.34842e-10	2.3001e-07	14.264
	FYB	0.68815	5.405	15.1128	1.18593e-08	3.0421e-06	10.5385
	FZD8	0.683602	9.83277	14.4608	1.87737e-08	3.96591e-06	10.0829
	GABARAPL1	0.652489	10.7898	13.7837	3.08715e-08	5.27936e-06	9.58603
	GABRE	0.733135	8.38121	8.40172	4.36307e-06	0.000155478	4.50224
	GBP2	0.613547	6.78863	7.1334	2.01206e-05	0.000491177	2.90394
	GDF15	0.652316	9.2881	12.5319	8.22758e-08	9.24553e-06	8.59741
	GFPT2	1.13171	10.0145	25.8258	4.03229e-11	8.68852e-08	15.8091
	GFRA1	-0.749587	7.71149	-13.22	4.75103e-08	6.7056e-06	9.15269
	GKN2	-0.80566	5.56652	-24.7609	6.33383e-11	1.07745e-07	15.4225
	GPNMB	0.904861	8.46276	20.8865	3.90172e-10	3.23352e-07	13.8018
	GRAMD1B	1.08692	10.2634	20.1455	5.73014e-10	4.20918e-07	13.4473
	GSN	0.704482	10.006	15.6369	8.30518e-09	2.29845e-06	10.8895
	HBP1	0.731287	9.32673	10.6068	4.4552e-07	2.79645e-05	6.8697
	HIST1H2AK	-0.595799	11.0485	-5.87138	0.000111782	0.00180574	1.10788
	HLA-DRA	0.840034	5.93138	6.75229	3.30434e-05	0.000711524	2.38432
	HLA-F	0.68279	6.53343	3.60192	0.00422014	0.0307136	-2.65837
	HSPA6	0.841587	9.32923	10.6088	4.44713e-07	2.79645e-05	6.87157
	HSPC072	-0.871878	5.65815	-3.58869	0.00431856	0.0312675	-2.68189
	ICAM1	0.886102	10.615	22.0365	2.20352e-10	2.22563e-07	14.3214
	ID2	0.677488	9.07912	13.8762	2.88061e-08	5.11562e-06	9.65541
	IDO1	0.842237	5.84294	14.4123	1.94406e-08	4.0327e-06	10.0481
	IFI27	0.615005	8.73655	8.70626	3.10117e-06	0.00011913	4.85821
	IFI44L	0.933479	6.45689	12.5303	8.23834e-08	9.24553e-06	8.59609
	IFIH1	0.675918	7.41403	9.92427	8.63505e-07	4.52339e-05	6.18628
	IFITM10	0.944797	8.24873	13.0603	5.38448e-08	7.2174e-06	9.02645
	IL1A	0.634603	8.84309	18.1906	1.69111e-09	8.818e-07	12.4301
	IL1B	1.39146	8.86623	24.7898	6.25505e-11	1.07745e-07	15.4333
	IL1R1	0.765886	8.1089	14.1492	2.35384e-08	4.47521e-06	9.85736
	IL8	1.0973	10.3827	17.3633	2.76437e-09	1.22394e-06	11.9596
	IRAK2	0.773212	9.09713	16.6383	4.33114e-09	1.58575e-06	11.5255
	ITGA11	0.627581	7.50496	11.4967	1.97979e-07	1.64919e-05	7.70264
	ITGA2	1.25004	10.6961	24.4525	7.24419e-11	1.1707e-07	15.3062
	ITGB3	0.689472	8.21441	13.537	3.7207e-08	5.69937e-06	9.3987
	ITGB8	0.644262	8.1866	14.5014	1.82344e-08	3.903e-06	10.1119
	JAG1	0.628636	9.92239	14.344	2.04246e-08	4.10027e-06	9.99892
	JHDM1D	0.635146	7.33579	13.1755	4.91886e-08	6.84022e-06	9.1177
	KCNN4	0.628609	8.94796	16.5451	4.59452e-09	1.63186e-06	11.4682
	KIAA0040	0.707508	7.28324	11.174	2.63989e-07	1.98428e-05	7.40778
	KIAA0101	-0.598111	11.2917	-18.6723	1.28256e-09	7.27257e-07	12.6926
	KIAA1199	0.692818	7.48506	15.5973	8.52852e-09	2.33602e-06	10.8635
	KIAA1217	0.623113	8.51512	19.0909	1.01408e-09	6.18417e-07	12.9142
	KIF20A	-0.698089	11.5982	-18.5149	1.4028e-09	7.68473e-07	12.6077
	KLHL24	1.04219	9.06081	28.7806	1.2587e-11	4.43513e-08	16.7728
	KLRC2	0.665641	4.41826	8.05877	6.48187e-06	0.000208212	4.08895
	KLRC3	0.586921	5.00078	8.37265	4.5098e-06	0.00015928	4.46772
	KPRP	-1.39912	7.69666	-13.6073	3.52701e-08	5.61558e-06	9.4524
	KRT34	-0.76703	8.49033	-10.6387	4.32336e-07	2.73249e-05	6.90065
	KRTAP2-1	-0.941868	10.4112	-10.4368	5.23569e-07	3.1454e-05	6.70328
	KRTAP2-4	-0.922241	12.1128	-28.5506	1.37221e-11	4.43513e-08	16.7031
	KYNU	0.921037	6.64094	15.1944	1.12115e-08	2.89895e-06	10.594
	LCE2A	-0.637386	9.2369	-10.9633	3.19781e-07	2.26163e-05	7.21092
	LEPREL1	-0.590088	10.274	-8.03563	6.66027e-06	0.000212714	4.06059
	LIPG	0.680752	8.50331	15.4785	9.23836e-09	2.46771e-06	10.7848
	LRRN4	-0.725676	9.3634	-18.9163	1.11776e-09	6.45129e-07	12.8225
	LTBP3	0.606452	10.1142	16.008	6.49629e-09	1.99581e-06	11.1304
	LURAP1L	0.664239	9.80311	13.6517	3.41008e-08	5.56653e-06	9.48624
	MAMDC2	-0.670509	9.2358	-11.6584	1.71845e-07	1.47545e-05	7.84742
	MAP2	0.618296	6.42622	13.8672	2.90004e-08	5.12199e-06	9.64867
	MARCH4	-0.865832	10.2182	-19.4239	8.44123e-10	5.56794e-07	13.0863
	MATN2	-0.739869	8.77048	-9.8491	9.30904e-07	4.82176e-05	6.10847
	MFAP5	-0.748375	9.64491	-14.9518	1.32611e-08	3.19861e-06	10.428
	MGC16121	-0.618017	9.22901	-11.2631	2.43668e-07	1.91155e-05	7.48994
	MGP	1.20769	4.72107	34.9474	1.55111e-12	2.50667e-08	18.3715
	MILR1	0.595864	8.28724	12.142	1.13647e-07	1.14787e-05	8.26918
	MIR21	1.04017	8.93152	6.8285	2.98793e-05	0.000660101	2.48977
	MIR221	0.664005	9.05857	4.03976	0.00198789	0.0168681	-1.88653
	MIR24-2	0.655256	6.9249	9.97329	8.22409e-07	4.35042e-05	6.23674
	MIR503	-0.962511	9.11686	-9.46897	1.37124e-06	6.3678e-05	5.70694
	MMP2	0.96854	8.72396	22.7647	1.55718e-10	1.84934e-07	14.6328
	MND1	-0.666721	9.16281	-7.42513	1.39293e-05	0.000376115	3.28895
	NA	0.930188	5.87778	5.41694	0.000218503	0.00301805	0.406926
	NEGR1	-0.595561	7.63024	-8.85671	2.62871e-06	0.000105807	5.03037
	NFKBIZ	0.755459	9.06246	16.059	6.28314e-09	1.97162e-06	11.163
	NLRP10	-1.24514	7.55215	-23.4882	1.11446e-10	1.40391e-07	14.9293
	NR4A2	1.23256	7.81474	21.8112	2.45893e-10	2.3375e-07	14.2224
	NRP1	0.622595	10.4655	19.5621	7.82969e-10	5.35318e-07	13.1567
	OAS1	0.643132	8.40582	12.1317	1.14638e-07	1.15069e-05	8.26034
	OAS2	0.718868	8.11398	16.7315	4.08401e-09	1.53487e-06	11.5826
	OASL	0.622429	8.72525	13.8126	3.02096e-08	5.26432e-06	9.60775
	OLR1	-0.883423	6.81507	-18.0503	1.8353e-09	8.98769e-07	12.3521
	OR2W3	-0.694064	7.72119	-10.2373	6.3461e-07	3.57962e-05	6.50474
	ORAI3	0.586442	9.41243	16.7965	3.92083e-09	1.49088e-06	11.6221
	OXTR	-0.651223	9.97062	-11.1791	2.62792e-07	1.98428e-05	7.41245
	P4HA2	0.594058	10.7221	13.2531	4.63032e-08	6.66461e-06	9.17863
	PCMTD1	0.635424	9.94081	15.4858	9.19277e-09	2.46771e-06	10.7897
	PDE1C	-0.866292	8.13678	-11.7374	1.60458e-07	1.43661e-05	7.91747
	PDE5A	0.594549	6.01308	7.03582	2.28066e-05	0.000540815	2.77271
	PGM5P2	-0.685559	8.44657	-6.95968	2.51696e-05	0.000582742	2.66945
	PKIA	0.592068	8.38053	7.52046	1.23788e-05	0.000341088	3.41245
	PKP2	-0.731367	9.43416	-17.0484	3.35218e-09	1.35432e-06	11.7737
	PKP4	-0.603128	10.2601	-12.3268	9.74053e-08	1.02548e-05	8.42603
	PLA2G4A	0.731111	6.14537	9.87773	9.0458e-07	4.70047e-05	6.13818
	PLA2G4C	0.600854	6.58072	12.1747	1.10568e-07	1.12027e-05	8.29713
	PLCB4	-0.880216	10.1702	-16.3616	5.16532e-09	1.77624e-06	11.3542
	PLD1	0.684446	8.29979	20.71	4.27064e-10	3.45078e-07	13.7188
	PMEPA1	0.654915	8.98329	13.8077	3.03209e-08	5.26432e-06	9.60407
	PNRC1	0.739814	10.3369	13.894	2.84261e-08	5.10422e-06	9.6687
	PRR16	-0.741277	8.90107	-21.5586	2.78423e-10	2.53003e-07	14.1098
	PRSS2	0.718384	8.39665	9.63008	1.16189e-06	5.71228e-05	5.8788
	PRY	0.764267	7.03211	4.22001	0.00146748	0.0133381	-1.57345
	PSG5	-0.592172	8.61814	-9.4884	1.34396e-06	6.28629e-05	5.72779
	PTGS2	1.01569	8.22538	17.7378	2.2071e-09	9.90774e-07	12.1758
	RAB27B	1.05906	10.2718	35.942	1.14535e-12	2.50667e-08	18.5874
	RAB30	-0.62116	9.10099	-20.3167	5.23699e-10	3.93639e-07	13.5307
	RARRES3	0.598119	8.83333	14.4106	1.94642e-08	4.0327e-06	10.0469
	RBM24	-0.826959	8.82339	-21.5286	2.82584e-10	2.53003e-07	14.0963
	RBMS3	-0.689489	9.79016	-18.1839	1.69768e-09	8.818e-07	12.4264
	RNF144B	-0.701589	9.87446	-23.5195	1.09868e-10	1.40391e-07	14.9419
	RNU5D-1	-0.821518	6.87189	-6.03906	8.79274e-05	0.00149495	1.35917
	SAT1	0.700722	11.1058	23.459	1.12935e-10	1.40391e-07	14.9176
	SATB1	0.617651	7.23888	12.4567	8.75001e-08	9.58675e-06	8.53494
	SDPR	-1.33598	8.88755	-31.7418	4.38216e-12	2.83271e-08	17.6014
	SECTM1	0.593703	9.45425	19.3048	9.0105e-10	5.71036e-07	13.0252
	SEMA3E	-0.772576	6.42627	-11.6918	1.66935e-07	1.46114e-05	7.87704
	SEMA7A	-0.631597	10.8818	-14.6843	1.60045e-08	3.59222e-06	10.2415
	SERPINA1	0.719182	9.17611	10.6576	4.24732e-07	2.70232e-05	6.91892
	SERPINA3	1.01725	7.09504	12.5235	8.28405e-08	9.26466e-06	8.59048
	SERPINB3	0.60999	5.92318	6.76146	3.26444e-05	0.000704809	2.39705
	SERPINB4	0.764792	5.07741	7.6631	1.03957e-05	0.000296347	3.59511
	SERTAD4	-0.973724	9.1028	-20.5802	4.56619e-10	3.59961e-07	13.6572
	SHC4	0.588132	6.67908	10.643	4.30584e-07	2.73249e-05	6.90483
	SLC14A1	0.600221	6.47272	11.5978	1.81178e-07	1.53697e-05	7.79335
	SLC16A4	0.772837	7.5232	15.992	6.56482e-09	1.99581e-06	11.1201
	SLC37A2	0.585581	8.70375	11.9374	1.35138e-07	1.28291e-05	8.09273
	SLC5A3	0.604262	10.9815	8.17273	5.67522e-06	0.000189102	4.22777
	SLCO1B3	-0.666335	7.01915	-7.27343	1.68433e-05	0.000435863	3.0901
	SLFN5	0.827065	10.4418	19.6392	7.50945e-10	5.29212e-07	13.1957
	SLITRK6	1.67749	6.19436	27.2317	2.28201e-11	6.70517e-08	16.2865
	SOD2	0.663056	10.1416	13.2326	4.70471e-08	6.68871e-06	9.16257
	SPP1	0.862851	8.21682	8.78013	2.85866e-06	0.000112402	4.94304
	ST8SIA4	0.644464	5.31697	8.80938	2.76837e-06	0.000109758	4.97647
	STC1	0.709795	10.4338	23.7718	9.80113e-11	1.37731e-07	15.0423
	STXBP6	-0.986307	7.70929	-12.6829	7.27719e-08	8.61561e-06	8.72184
	SYDE2	-0.619519	7.26809	-12.0149	1.26516e-07	1.22043e-05	8.15993
	TAPBP	0.646181	8.93261	4.574	0.000818457	0.00845695	-0.968828
	TBC1D3	0.663614	7.15039	8.36856	4.5309e-06	0.00015935	4.46285
	TBC1D3F	0.747716	9.61054	6.89688	2.73162e-05	0.000621313	2.58372
	TCN1	0.726512	5.89135	12.4812	8.57569e-08	9.42771e-06	8.55537
	TCP11L2	1.31347	8.71108	28.8125	1.24381e-11	4.43513e-08	16.7824
	TFPI2	0.791825	9.87284	16.3337	5.259e-09	1.78922e-06	11.3367
	TGFB2	-0.758412	10.7721	-26.8399	2.66656e-11	6.93574e-08	16.157
	TGIF1	0.78215	8.36247	5.47511	0.000829078	0.00753416	0.379524
	TLR6	0.648528	7.39304	9.54902	1.26254e-06	6.0544e-05	5.79263
	TM4SF4	-0.590065	6.00039	-11.0362	2.99162e-07	2.15997e-05	7.27939
	TMEM140	0.614273	7.52142	14.3849	1.98287e-08	4.08206e-06	10.0284
	TMEM40	-0.832377	8.72812	-13.9652	2.69597e-08	4.8953e-06	9.72171
	TNFRSF9	1.0217	8.50973	21.4789	2.8963e-10	2.53003e-07	14.0739
	TNFSF10	0.673201	8.39672	9.70331	1.07842e-06	5.42076e-05	5.95609
	TNFSF15	0.900862	8.22605	15.0405	1.24674e-08	3.14813e-06	10.489
	TNFSF18	-0.681232	5.16743	-8.33196	4.72421e-06	0.000163924	4.41925
	TP53INP1	0.8899	8.07167	16.8133	3.87972e-09	1.49088e-06	11.6323
	TRIM16	0.644457	10.4589	14.7217	1.55862e-08	3.54761e-06	10.2678
	TRIM16L	0.630284	11.9733	16.9075	3.65823e-09	1.44192e-06	11.6892
	TRIM22	0.750211	7.50823	16.6969	4.1739e-09	1.55063e-06	11.5614
	TSPAN2	-0.687923	7.68925	-8.93518	2.41366e-06	9.87491e-05	5.11923
	TSPYL2	0.755348	9.04938	10.4408	5.2161e-07	3.13947e-05	6.70715
	TYRP1	-0.597472	5.51439	-11.3458	2.26309e-07	1.81053e-05	7.56569
	UCP2	-0.617665	11.4393	-18.9981	1.06781e-09	6.27505e-07	12.8656
	VSTM1	-0.590509	6.67825	-7.19612	1.85751e-05	0.000466341	2.98763
	WDR69	-0.789082	7.00771	-14.6082	1.68938e-08	3.76359e-06	10.1878
	WIPI1	0.612591	10.9938	19.6336	7.53187e-10	5.29212e-07	13.1929
	WWC1	-0.588564	9.13595	-13.5518	3.67892e-08	5.6622e-06	9.41005
	ZCCHC5	-0.668346	6.56412	-14.5849	1.71773e-08	3.76359e-06	10.1713
