# Supplementary material for: Cell-cell adhesion regulates Merlin/NF2 interaction with the PAF complex
Source: PLoS One. 2021 Aug 23;16(8):e0254697. doi: 10.1371/journal.pone.0254697 (PMC8382200; doi:10.1371/journal.pone.0254697)
Supplement: S3 Table — (XLSX) [file pone.0254697.s010.xlsx]

## Sheet: S3 Table
S3 Table	Genes regulated by high cell density in scramble control HMLE cells
Genes differentially expressed in Dense vs Sparse scramble control HMLE cells
ID	logFC	AveExpr	t	P.Value	adj.P.Val	B
AASDH	0.831992	8.35361	6.24694	0.000147185	0.0105283	1.35492
ABCG1	1.22652	6.89729	8.95337	8.63049e-06	0.00220432	4.17881
ABHD14B	0.62743	8.19954	6.50209	0.000108834	0.00872437	1.66093
ABI2	0.626845	10.2643	6.83145	7.45835e-05	0.00726323	2.0426
ABL2	-0.949459	9.81373	-6.90614	6.85806e-05	0.00701453	2.12711
ABR	-0.743906	9.15458	-4.84863	0.000897817	0.0291935	-0.49197
ABTB2	-0.608628	7.78103	-7.78469	2.67754e-05	0.00420243	3.06749
ACAD11	0.924492	7.92495	5.34897	0.000455655	0.0197858	0.202666
ACADSB	0.648502	7.14085	4.72736	0.00106399	0.0324426	-0.66602
ACPL2	1.52603	8.58095	6.22176	0.000151702	0.0107056	1.32423
ACPP	0.791249	6.01217	4.47748	0.00151997	0.0408773	-1.03155
ACSF2	1.0215	8.39463	7.52467	3.50664e-05	0.0047822	2.79917
ACSL1	0.781606	10.3985	6.50897	0.000107963	0.0086803	1.66906
ACSS2	1.4307	9.43459	8.57418	1.22932e-05	0.00253078	3.83438
ACTA2	0.903359	9.07669	7.00492	6.14383e-05	0.00668602	2.23774
ACTBL2	-0.784425	4.78851	-6.48465	0.000111074	0.00882067	1.64031
ADA	1.264	9.71299	5.71204	0.000284782	0.0153407	0.682976
ADAD2	1.34219	6.59292	6.21607	0.000152745	0.0107323	1.31727
ADAM19	-1.52599	10.3746	-15.1101	1.00565e-07	0.000202289	8.19394
ADAMTS1	-1.86349	7.16995	-9.63941	4.68977e-06	0.00166578	4.76585
ADAMTS15	-0.617852	6.95549	-5.2015	0.000554416	0.0223432	0.00187794
ADAMTS6	-2.36636	7.40913	-13.2693	3.10834e-07	0.000386402	7.24469
ADD3	0.845155	9.04098	6.34796	0.000130478	0.00994614	1.47718
ADRA1B	-1.25421	8.57807	-16.9926	3.59451e-08	0.000105616	9.00793
ADRB2	-0.884366	7.79804	-5.74902	0.000271745	0.0148866	0.73079
ADSSL1	0.847237	7.58689	4.7428	0.00104112	0.0322009	-0.643746
AFAP1L2	-0.783805	8.89345	-6.83274	7.44757e-05	0.00726323	2.04406
AFMID	0.682542	8.15979	5.23691	0.000528754	0.0216054	0.0503959
AGPAT9	-0.71742	9.18134	-5.16911	0.000579065	0.0227224	-0.0426628
AGPHD1	0.678466	8.0494	4.38219	0.0017456	0.0449917	-1.17334
AGTPBP1	0.855579	8.71634	5.06509	0.000666565	0.0246499	-0.186791
AIG1	0.686257	9.08329	7.74627	2.78522e-05	0.0042708	3.02834
AJUBA	-0.970083	10.2681	-5.18329	0.000568128	0.0226697	-0.0231367
AK056734	-0.869089	7.46084	-6.8285	7.48323e-05	0.00726323	2.03924
AKAP12	-1.90199	8.98048	-8.25412	1.67358e-05	0.00307339	3.53185
ALDH1A3	-0.970458	10.41	-9.63719	4.69873e-06	0.00166578	4.76403
ALDH1L2	1.48156	8.95294	5.98189	0.000203168	0.012578	1.0272
ALDH6A1	0.720432	8.24329	6.63767	9.30076e-05	0.00799494	1.81984
ALDOC	1.07661	10.0259	4.62067	0.00123764	0.0359108	-0.820977
ALG13	-0.600791	9.48425	-5.41478	0.000417876	0.0190163	0.2912
ALKBH2	0.623905	9.09404	6.18007	0.000159518	0.0109133	1.2732
ALOX15B	1.89101	9.49411	11.7644	8.74304e-07	0.000683702	6.3293
ALPK1	1.22017	7.93507	6.94871	6.53968e-05	0.00689195	2.17495
ALS2CR8	0.858003	7.03695	5.81294	0.000250715	0.014142	0.812945
AMIGO2	-1.50439	8.97231	-12.0026	7.36618e-07	0.000610467	6.48371
AMN1	0.787352	7.33944	8.29922	1.60147e-05	0.00298142	3.57515
AMOTL2	-1.31055	8.34667	-6.70179	8.64134e-05	0.00780284	1.89411
ANG	0.695574	6.40807	4.96553	0.000763776	0.0266451	-0.326269
ANK2	0.927302	5.675	8.81875	9.77147e-06	0.00220856	4.05822
ANK3	0.861633	7.60196	6.74234	8.25076e-05	0.00761171	1.94079
ANKRA2	1.0519	7.27837	6.81522	7.59626e-05	0.00732892	2.02414
ANO1	-1.30746	9.80386	-9.7695	4.19474e-06	0.00156133	4.87221
ANO4	-1.24809	6.35663	-4.62721	0.00122617	0.0357877	-0.811427
ANTXR2	-1.20161	10.8112	-6.44142	0.000116847	0.00914435	1.589
ANXA3	-0.725543	12.4437	-6.58635	9.86816e-05	0.0082571	1.75999
ANXA8	-1.28259	9.68271	-14.4717	1.46501e-07	0.000249061	7.88367
APLF	0.650337	7.03419	4.71268	0.00108625	0.032812	-0.687248
APOBEC3C	0.671539	10.6235	8.56633	1.23852e-05	0.00253357	3.82709
APOBEC3F	1.10894	9.468	10.3791	2.63366e-06	0.00120934	5.34621
APOBEC3G	1.022	8.5815	6.62916	9.39238e-05	0.00805228	1.80994
AQP3	1.40177	11.1205	8.23305	1.70847e-05	0.00310222	3.51154
ARHGAP18	-0.587501	10.4907	-5.63675	0.000313467	0.0161021	0.585006
ARHGAP22	-0.755686	7.26405	-5.67877	0.000297089	0.0157931	0.639791
ARHGAP29	-0.721963	10.8791	-4.31697	0.00192048	0.0472748	-1.27112
ARID5B	0.745582	8.66453	5.14243	0.000600256	0.0232068	-0.0794682
ARL4C	-1.31467	9.27665	-6.00795	0.00019675	0.0123001	1.05988
ARL4D	0.689297	9.53923	5.94012	0.000213936	0.0130217	0.974613
ARPM1	-0.645891	5.79608	-7.05346	5.82294e-05	0.00652973	2.29163
ARRDC3	1.18649	9.32052	6.78589	7.85256e-05	0.0074429	1.99068
ARSK	0.645788	8.78952	5.92777	0.000217235	0.0131226	0.959029
AS3MT	1.64857	6.86842	6.87498	7.10187e-05	0.00717311	2.09194
ASIC1	0.913046	7.85112	7.59186	3.26833e-05	0.00457297	2.86928
ASNS	1.31367	9.3601	4.26141	0.00208422	0.0497884	-1.35489
ASS1	0.818416	11.2088	5.41971	0.000415182	0.0189268	0.297814
ATAD3B	-0.725351	9.9742	-5.65326	0.000306921	0.0160079	0.606554
ATF5	-0.618182	8.81147	-4.85683	0.000887636	0.02895	-0.480282
ATG10	0.829748	8.00326	6.97178	6.37392e-05	0.00679679	2.20077
ATP6AP1L	0.628041	6.6279	5.56445	0.000343981	0.0168708	0.49012
ATP6V1D	-0.811329	10.0981	-4.37795	0.00175645	0.0451273	-1.17969
ATP8A2	-1.03388	8.28023	-8.55774	1.24867e-05	0.00253633	3.81911
B3GALNT1	-0.661694	8.21856	-5.26062	0.000512293	0.0211579	0.0827699
B3GALTL	-0.759392	7.89767	-6.95082	6.52436e-05	0.00689195	2.17731
BBS2	0.812805	9.37541	5.59612	0.000330234	0.0164605	0.531785
BCAS3	0.764095	8.00418	8.12424	1.90189e-05	0.0032615	3.40589
BCHE	0.601467	3.96988	5.06963	0.000662462	0.0245826	-0.180466
BCKDHA	0.736031	10.3831	5.57059	0.000341268	0.0167631	0.498212
BCL6	0.723984	8.33828	6.1284	0.000169819	0.0112705	1.20961
BHLHE41	0.96577	9.17425	5.10442	0.000631911	0.023832	-0.132104
BLMH	0.735398	7.19541	5.35826	0.000450103	0.019766	0.215208
BLNK	1.81918	7.73025	10.0485	3.31604e-06	0.0014199	5.09526
BRE	0.608946	10.3272	6.93399	6.64792e-05	0.00691794	2.15843
BTBD2	0.853518	10.3052	4.9326	0.000799205	0.0274879	-0.372733
BTN3A1	1.07865	7.37096	7.26833	4.60686e-05	0.00570491	2.52655
BTN3A2	1.04767	7.90029	6.15203	0.000165021	0.011077	1.23874
BTN3A3	1.02402	7.36931	4.87682	0.000863327	0.028444	-0.451823
C10orf58	1.27773	8.57659	13.8701	2.11861e-07	0.00029772	7.57332
C11orf49	0.60419	8.82143	4.90191	0.000833828	0.0279856	-0.416194
C11orf54	0.59887	8.37281	5.29122	0.000491858	0.0207025	0.124433
C12orf5	-0.618942	8.93981	-5.89745	0.000225578	0.0133533	0.920635
C14orf93	0.740646	7.96909	5.27694	0.000501285	0.0209059	0.105003
C15orf52	-0.889808	8.21092	-9.94597	3.61285e-06	0.00144161	5.01409
C19orf21	-0.969235	8.75986	-5.21119	0.000547265	0.0221934	0.0151706
C1orf116	-1.46582	10.3347	-16.637	4.32866e-08	0.000115873	8.86478
C1orf210	0.98362	8.44429	5.00608	0.000722454	0.0259161	-0.269279
C1QTNF9B-AS1	-0.867652	7.84923	-4.83742	0.000911937	0.0295042	-0.507963
C1RL	0.880961	8.01436	6.67249	8.93609e-05	0.00785709	1.86024
C20orf96	0.795291	6.81079	7.31151	4.39769e-05	0.00546684	2.57305
C22orf40	0.613022	8.04078	5.03535	0.000694125	0.0252644	-0.228296
C4orf34	1.48065	8.69759	14.3876	1.54117e-07	0.000249061	7.84138
C5	1.33905	5.68521	13.9227	2.05011e-07	0.00029772	7.60121
C5orf38	0.648147	8.58088	4.90737	0.000827552	0.0279268	-0.40845
C5orf41	0.672483	7.17646	9.42779	5.63822e-06	0.00176925	4.58953
C6orf225	0.760013	6.67574	5.62394	0.000318653	0.0161904	0.568249
C6orf57	0.817219	6.12533	5.70481	0.00028741	0.0154308	0.673602
C8orf40	0.825654	9.09754	6.62011	9.4908e-05	0.00809373	1.7994
C8orf73	-0.726978	8.84856	-4.41623	0.00166114	0.0435294	-1.12254
C9orf23	0.860036	8.5935	4.9047	0.000830617	0.0279463	-0.412239
C9orf30	-0.708238	10.8521	-6.77027	7.99297e-05	0.00750991	1.97281
C9orf37	0.674013	9.36138	4.99342	0.000735091	0.0262529	-0.287045
C9orf72	0.861774	7.55043	4.87029	0.000871191	0.0285866	-0.461116
C9orf9	0.617864	7.62299	7.65073	3.07409e-05	0.00443561	2.93026
CA11	0.588355	7.87843	4.55697	0.00135561	0.0378659	-0.914281
CA12	0.886907	10.3016	4.9812	0.000747513	0.0263472	-0.304216
CA5B	0.897784	8.19708	9.62705	4.74002e-06	0.00166578	4.75567
CA9	1.66939	8.93434	6.97319	6.36397e-05	0.00679679	2.20234
CALB1	-2.2325	6.84473	-6.54384	0.000103668	0.0084827	1.71013
CALCRL	0.722927	5.04278	7.64302	3.09879e-05	0.00443656	2.9223
CALHM2	0.626246	8.77038	6.28053	0.000141383	0.0103386	1.39574
CAMKMT	0.596929	9.29042	6.96912	6.39282e-05	0.00679679	2.19779
CARD10	-0.611839	8.97299	-5.54688	0.000351871	0.0170141	0.466951
CASK	0.803025	10.1741	6.68101	8.84929e-05	0.00785709	1.8701
CASP1	0.828304	7.55753	9.13766	7.29915e-06	0.00206944	4.34096
CASP14	2.87424	7.37415	8.89648	9.09371e-06	0.00220432	4.12808
CASP9	0.75921	8.51637	7.42529	3.89468e-05	0.00507569	2.69445
CASZ1	1.01589	7.83258	5.62454	0.00031841	0.0161904	0.569029
CBR4	0.850486	8.35675	6.12076	0.000171401	0.0113058	1.20018
CCBL1	0.777429	8.17617	6.31871	0.000135091	0.0100605	1.44193
CCBL2	0.771505	10.1838	6.17411	0.000160672	0.0109133	1.26588
CCDC113	1.52368	8.05757	6.16927	0.000161614	0.0109133	1.25994
CCDC146	0.890357	6.33883	4.43306	0.00162101	0.0427694	-1.09749
CCDC25	0.631274	9.3827	5.58801	0.000333697	0.0165327	0.521131
CCDC28A	0.591704	7.29109	4.55799	0.00135363	0.0378659	-0.912786
CCND1	-0.859236	11.2342	-5.20425	0.000552372	0.0223165	0.00566032
CCNE1	-0.902849	9.02741	-6.74716	8.2056e-05	0.00759923	1.94633
CCNE2	-0.896739	10.033	-7.36851	4.13737e-05	0.00526219	2.63406
CD14	1.5422	8.29818	7.05103	5.8386e-05	0.00652973	2.28894
CD24	-0.935083	11.8577	-5.47609	0.000385711	0.0179375	0.373099
CD274	-2.05807	9.0831	-6.32019	0.000134853	0.0100605	1.44372
CD302	0.934256	8.59037	6.12126	0.000171297	0.0113058	1.2008
CD70	0.797388	8.60605	4.50738	0.00145578	0.0396973	-0.98734
CDC25A	-0.703915	9.95464	-5.92398	0.000218259	0.0131226	0.954235
CDH2	-2.16909	7.70742	-10.7789	1.83825e-06	0.000998777	5.64818
CDK18	1.06685	8.43633	7.04031	5.90801e-05	0.00656196	2.27707
CDK5R1	-0.588343	8.3943	-5.37539	0.000440063	0.0195266	0.238286
CDKN3	0.802347	10.0063	4.26964	0.00205906	0.0493701	-1.34246
CEACAM6	-1.46506	6.78594	-14.9886	1.07905e-07	0.000202289	8.13634
CELSR2	0.864248	9.2262	6.48636	0.000110852	0.00882067	1.64233
CEP44	0.732124	7.63809	6.47125	0.000112829	0.00889663	1.62444
CEP57	0.653806	9.68494	8.5408	1.26897e-05	0.00254748	3.80334
CEP70	1.08749	7.82903	10.0001	3.45251e-06	0.00142413	5.05709
CERS4	0.730841	7.47883	6.6998	8.66106e-05	0.00780284	1.89181
CFB	0.614442	6.43152	4.56051	0.00134874	0.0377753	-0.909078
CGB5	-1.14406	7.79254	-10.6632	2.01355e-06	0.00100123	5.56348
CGB7	-0.902483	7.87826	-7.63271	3.13216e-05	0.00445321	2.91164
CHAC1	2.1111	9.47002	9.60324	4.83856e-06	0.00166578	4.73601
CHEK2	0.898784	7.61775	5.60533	0.00032635	0.0163619	0.54387
CHML	-0.782983	9.00468	-7.65465	3.0616e-05	0.00443561	2.93431
CHRNB1	-2.1692	10.2727	-8.19201	1.77876e-05	0.0031416	3.47185
CHST11	-0.822502	10.8583	-8.20991	1.74773e-05	0.00312091	3.48918
CLCA2	1.68539	10.3743	16.4976	4.6606e-08	0.000115873	8.80738
CLCF1	-1.08109	9.10568	-5.67073	0.00030015	0.0158775	0.629327
CLMN	0.765531	9.12709	6.50011	0.000109086	0.00872437	1.65859
CLSPN	-0.608191	9.26761	-4.82164	0.000932226	0.0298322	-0.530516
CLUAP1	0.912753	8.05146	4.32405	0.00190063	0.0469651	-1.26049
CNN3	-0.642272	11.3166	-5.97267	0.000205494	0.0126751	1.01561
COA5	0.647721	7.87762	5.93908	0.000214211	0.0130217	0.973303
COL12A1	-1.19096	9.7825	-8.94672	8.68323e-06	0.00220432	4.1729
COL4A1	-0.73966	8.02484	-6.88374	7.03238e-05	0.00714759	2.10184
CORO2A	0.618743	9.5852	7.42152	3.9103e-05	0.00507569	2.69046
CPA4	-1.6476	7.10167	-4.97025	0.000758845	0.026544	-0.319632
CPD	0.648496	10.4099	6.87949	7.06597e-05	0.00715922	2.09704
CPE	0.918343	8.07032	8.96873	8.5099e-06	0.00220432	4.19245
CPM	0.881632	7.41649	8.60023	1.19933e-05	0.00250087	3.85852
CPS1	0.760187	6.95849	5.39948	0.000426345	0.0191929	0.27068
CRABP2	1.47735	9.22117	6.08501	0.000179029	0.0115267	1.15591
CRCT1	-2.76065	8.46507	-6.17798	0.000159921	0.0109133	1.27064
CRIP2	0.676475	10.3622	5.41396	0.000418322	0.0190163	0.29011
CSMD3	-1.00202	6.72083	-4.39553	0.00171198	0.0444884	-1.15342
CST6	-0.621001	8.11753	-5.84802	0.00023993	0.013701	0.857772
CTBS	0.765246	9.29419	8.92252	8.87834e-06	0.00220432	4.15134
CTGF	-2.07934	8.85226	-18.7886	1.48238e-08	5.32357e-05	9.66518
CTH	2.04845	8.73968	4.29237	0.00199122	0.0484261	-1.30816
CTNS	-0.764205	9.15781	-4.98971	0.000738845	0.0262709	-0.292265
CTSL2	-0.998533	11.3287	-6.12409	0.000170709	0.0113058	1.20429
CUEDC2	0.626362	9.20379	6.29804	0.000138459	0.0102172	1.41695
CXCL1	-2.14842	9.89143	-7.74526	2.78809e-05	0.0042708	3.02732
CXCL14	0.90855	7.28153	4.88365	0.000855183	0.02832	-0.442109
CXCR1	-0.836963	5.94059	-7.11383	5.44918e-05	0.00633536	2.35824
CXorf58	-0.605491	5.0486	-4.74883	0.00103232	0.0320047	-0.635053
CXXC5	0.939397	10.0066	5.85672	0.000237334	0.0136492	0.868862
CYB5R1	-1.07668	9.98786	-7.62263	3.16518e-05	0.00446732	2.90121
CYP1B1	1.1003	7.21208	5.59166	0.000332137	0.0165154	0.525917
CYP27C1	-0.70038	6.99159	-4.32627	0.00189444	0.046848	-1.25715
CYP39A1	0.639489	5.18654	6.17168	0.000161144	0.0109133	1.26289
CYR61	-2.80098	9.54612	-30.8753	1.77267e-10	4.6044e-06	12.2656
DAB2	-0.623857	9.13363	-4.91028	0.000824223	0.0279268	-0.40432
DCAF11	0.640024	8.87782	5.48032	0.000383592	0.0178905	0.37873
DCP1B	0.791992	8.15959	5.25676	0.000514932	0.0212285	0.0775114
DDIT4	1.21631	11.6587	9.92315	3.68282e-06	0.00145162	4.9959
DDX60	1.17487	8.11309	4.54227	0.00138452	0.0383177	-0.93591
DEPDC4	0.844919	6.14872	4.32237	0.00190532	0.0470089	-1.26301
DEPTOR	0.910042	6.33714	5.66635	0.000301832	0.015932	0.623625
DERL2	-0.667098	10.2498	-5.29056	0.00049229	0.0207025	0.123536
DGCR8	-0.618081	8.9675	-7.147	5.25505e-05	0.00626747	2.39463
DHRS3	0.66151	10.7854	5.90037	0.000224757	0.0133533	0.924348
DKK1	-2.29493	11.7385	-9.88859	3.79167e-06	0.00145893	4.96826
DLL1	-0.657407	7.53753	-5.43372	0.00040764	0.018715	0.316563
DMBT1	0.89041	7.9283	4.90657	0.000828467	0.0279268	-0.409584
DNASE2	0.947116	8.65889	4.9002	0.000835797	0.0279936	-0.418611
DNM1	0.616433	7.77188	6.26216	0.000144525	0.0104736	1.37343
DOCK11	1.05175	8.16779	6.56869	0.00010072	0.00834712	1.73931
DOCK4	-0.780256	7.86596	-5.01351	0.000715144	0.025711	-0.258859
DPP4	0.753705	5.51512	5.21152	0.000547021	0.0221934	0.0156257
DSCAM	-1.25068	8.37071	-6.68442	8.81477e-05	0.00785709	1.87405
DUSP14	-0.9534	10.7078	-8.89826	9.07884e-06	0.00220432	4.12967
DYNC2LI1	0.659307	7.13161	5.18033	0.000570396	0.0226762	-0.0272163
DZIP3	0.95778	7.54469	6.61266	9.57273e-05	0.00811699	1.79072
E2F7	-0.603173	10.0096	-7.67487	2.99811e-05	0.00440787	2.95515
ECHDC3	0.646533	8.12915	5.96	0.000208735	0.0128261	0.999675
EDN1	-2.53244	8.75566	-6.10694	0.000174307	0.0113784	1.18308
EEF1D	-0.591099	7.43174	-5.65726	0.000305355	0.0160079	0.611775
EFCAB7	0.585478	7.64636	5.7932	0.000257014	0.0143223	0.787642
EFNA3	1.46159	9.09232	8.68288	1.10936e-05	0.00235652	3.93463
EFNB2	-0.62076	9.77108	-5.89443	0.000226427	0.0133791	0.916805
EFR3B	-0.705291	6.43882	-5.81415	0.000250335	0.014142	0.814491
EGR1	0.75198	11.9559	5.48239	0.000382562	0.0178682	0.381479
EHD1	-1.04607	9.33035	-10.1661	3.00814e-06	0.0013695	5.18728
EIF5A2	-0.915413	8.65647	-8.33987	1.53939e-05	0.00291655	3.614
ENC1	-1.67321	8.57073	-8.67699	1.11552e-05	0.00235652	3.92923
ENST00000319426	-1.37816	9.39394	-10.0975	3.18375e-06	0.00140962	5.13373
ENST00000357029	-0.639104	5.16211	-4.67127	0.00115176	0.0341709	-0.74727
ENST00000371497	1.27618	6.20617	7.01961	6.04468e-05	0.00664524	2.25409
ENST00000384499	-0.969823	7.63198	-8.9153	8.93754e-06	0.00220432	4.14489
ENST00000408316	-0.661127	7.84336	-5.20643	0.000550763	0.0222794	0.00864699
ENST00000410578	-1.7263	6.65568	-4.73432	0.00105362	0.0323401	-0.655984
ENST00000421628	-0.827048	7.09111	-5.10893	0.00062806	0.0237748	-0.125843
ENST00000423322	-1.10813	8.09111	-5.01665	0.000712086	0.0256834	-0.254468
ENST00000458976	1.79623	9.11451	7.89502	2.39291e-05	0.00386109	3.1789
ENST00000459049	-0.806266	7.18256	-4.28811	0.00200374	0.0486303	-1.31458
ENST00000459072	-0.601213	5.67304	-4.73434	0.00105358	0.0323401	-0.655947
EPAS1	0.822885	10.8133	5.39547	0.000428598	0.0192399	0.265288
EPHA2	-0.810254	10.6247	-6.33198	0.000132976	0.0100258	1.45794
EPHX1	0.811409	9.73311	7.11517	5.44123e-05	0.00633536	2.35971
EPHX2	0.893262	5.64939	5.51887	0.000364862	0.0172914	0.4299
ERVK3-1	-0.651304	10.5517	-7.11796	5.42458e-05	0.00633536	2.36278
ETAA1	0.588965	8.27922	4.3812	0.00174813	0.045021	-1.17483
ETNK2	0.759818	7.36925	4.31384	0.00192935	0.047421	-1.27584
ETS1	-1.25583	10.2289	-7.58157	3.30365e-05	0.00460247	2.85858
ETV1	1.29359	8.07155	10.0459	3.32318e-06	0.0014199	5.09322
EVI2B	-0.907299	8.78536	-6.60852	9.61854e-05	0.00811699	1.78589
F3	-1.95001	10.9597	-21.422	4.63633e-09	2.71904e-05	10.4614
FADS3	-0.842467	10.8366	-5.90994	0.0002221	0.0132784	0.936463
FAH	0.79202	8.74486	6.33368	0.000132708	0.0100258	1.45998
FAM100B	0.682044	10.1824	8.79771	9.96438e-06	0.00223652	4.03921
FAM101B	-0.735944	9.52774	-7.74663	2.78418e-05	0.0042708	3.02871
FAM113B	0.655857	6.84391	5.26339	0.000510407	0.0211462	0.0865457
FAM115A	0.931664	9.77687	8.8911	9.13891e-06	0.00220432	4.12326
FAM136A	-0.591354	10.5577	-6.77899	7.91424e-05	0.00745761	1.98279
FAM13A	0.661113	7.6065	4.83063	0.000920609	0.0295882	-0.517664
FAM13B	-0.766929	8.98802	-6.32941	0.000133384	0.0100258	1.45484
FAM162A	0.697014	8.88091	5.09528	0.000639787	0.0240241	-0.144791
FAM171B	0.936076	9.34163	10.9706	1.5836e-06	0.000948705	5.78628
FAM175A	0.830564	7.99522	4.91429	0.000819676	0.0278285	-0.398651
FAM176A	-0.828566	7.63203	-6.31886	0.000135067	0.0100605	1.44212
FAM213A	0.612894	9.36422	7.9508	2.26178e-05	0.00371082	3.23469
FAM25B	-0.759173	8.39141	-5.23231	0.000532016	0.0216838	0.0441007
FAM27E3	0.677119	9.53951	4.82439	0.000928658	0.0297474	-0.526586
FAM63A	0.625142	8.47123	4.49508	0.00148183	0.0401124	-1.00551
FAM8A1	0.702074	9.11098	6.40503	0.00012196	0.00945292	1.54561
FAP	-1.30901	8.56076	-7.4242	3.89919e-05	0.00507569	2.6933
FBXL20	0.697929	8.97212	8.22589	1.72051e-05	0.00310514	3.50463
FBXO16	0.674203	8.40259	6.65285	9.1399e-05	0.00794115	1.83747
FBXO36	0.927249	7.52182	4.80725	0.000951144	0.0303175	-0.551107
FERMT1	-1.07296	11.3811	-5.04839	0.000681893	0.0250164	-0.210081
FEZ1	-0.991151	8.41158	-6.96937	6.39107e-05	0.00679679	2.19807
FGFR3	1.42372	8.35243	5.4879	0.00037983	0.017792	0.388808
FHIT	0.718792	7.05275	5.80168	0.000254289	0.0142686	0.798513
FJX1	-0.924244	9.37054	-5.35175	0.000453985	0.0197858	0.206424
FKBP5	0.758994	11.635	8.50677	1.31083e-05	0.00259923	3.77158
FLI1	-0.599273	7.99215	-6.59621	9.75631e-05	0.00819049	1.77151
FLOT1	0.669958	9.605	6.84246	7.36639e-05	0.00726323	2.0551
FLRT2	-1.51306	8.32834	-9.05787	7.84565e-06	0.00214898	4.27116
FN1	-1.2649	12.0441	-5.03405	0.000695362	0.025281	-0.230119
FOS	1.05048	9.17049	9.5456	5.08661e-06	0.00169819	4.6882
FOSL1	-0.665189	10.8011	-6.24758	0.000147071	0.0105283	1.35571
FOXD1	-0.712544	8.26496	-8.82076	9.75334e-06	0.00220856	4.06003
FOXN3	0.752088	8.43922	7.43798	3.84262e-05	0.00507569	2.70789
FRMD5	-1.33066	8.43704	-9.32581	6.16918e-06	0.00184624	4.50307
FRMD6	-0.861851	10.0804	-4.59289	0.00128768	0.0368311	-0.861598
FST	-3.18966	10.3774	-29.2828	2.84917e-10	4.6044e-06	12.0434
FSTL3	-1.41288	10.6544	-7.86862	2.45786e-05	0.00389414	3.15238
GABARAPL1	0.802854	9.45871	5.42907	0.000410125	0.018791	0.310347
GALNT12	0.711039	7.47878	4.40241	0.0016949	0.044107	-1.14315
GAS6	-0.864395	9.43946	-7.4919	3.62972e-05	0.00486789	2.76477
GATSL3	0.672174	7.91132	4.71925	0.00107623	0.032631	-0.677741
GCLC	0.709126	10.6963	7.61236	3.1992e-05	0.0044957	2.89057
GDF15	2.69017	10.6816	13.7159	2.33413e-07	0.00031434	7.49084
GDPD1	0.923684	6.51203	5.36503	0.000446107	0.0196439	0.224331
GEM	0.659752	6.91252	6.27309	0.000142648	0.0103817	1.38671
GGT6	0.598815	7.95502	4.89368	0.00084338	0.0281019	-0.427866
GLIPR1	-1.07634	12.163	-8.19988	1.76504e-05	0.00313449	3.47948
GLS2	1.10546	7.97102	5.40791	0.000421657	0.0191002	0.281987
GLT8D2	0.88041	9.32374	7.67734	2.99047e-05	0.00440787	2.95769
GPM6B	0.940453	8.92318	4.80931	0.000948419	0.0302605	-0.548166
GPNMB	0.707858	6.35474	5.84516	0.000240788	0.0137258	0.854132
GPR75	-0.839923	8.87577	-4.59721	0.00127976	0.0366695	-0.855273
GPRC5A	-1.2094	11.7335	-9.17292	7.07114e-06	0.00202253	4.3716
GRAMD1C	0.976694	7.49362	4.53941	0.00139021	0.0383805	-0.940107
GRAMD2	0.608821	9.02146	5.05921	0.000671914	0.0247688	-0.194978
GRAMD3	-1.13269	10.2373	-6.13273	0.000168928	0.0112344	1.21496
GRAMD4	0.814413	8.69699	8.08494	1.97756e-05	0.00336404	3.36739
GRB7	0.74018	8.59343	6.85936	7.22764e-05	0.0072548	2.07426
GRHL1	0.793425	7.70762	6.7609	8.07838e-05	0.00755736	1.96209
GRIP1	0.661801	7.88114	5.77227	0.000263883	0.0146294	0.76074
GRTP1	0.853559	7.95393	12.2178	6.32636e-07	0.000567984	6.61996
GSR	0.71088	11.1309	6.82096	7.54719e-05	0.00730337	2.03067
GSTA4	1.68441	6.2278	8.12331	1.90365e-05	0.0032615	3.40497
GSTO2	0.61853	8.7584	6.21031	0.000153806	0.0107748	1.31024
GUSBP4	0.89202	8.1625	4.35937	0.00180479	0.0456108	-1.2075
GXYLT2	1.06248	8.94952	5.07566	0.000657056	0.0244381	-0.172072
H6PD	1.10164	7.09344	5.81062	0.000251447	0.0141585	0.809974
HAS2	-3.29511	8.15598	-7.51167	3.55489e-05	0.00482762	2.78554
HBP1	1.05201	8.71841	8.81885	9.77063e-06	0.00220856	4.05831
HCAR1	-0.74491	9.04198	-5.64063	0.000311915	0.0161021	0.590074
HCP5	1.05026	8.25195	5.63364	0.000314719	0.0161021	0.580933
HDAC5	0.599898	8.02333	4.66027	0.00116988	0.0344684	-0.763268
HEPHL1	-1.16254	6.36086	-4.8032	0.000956543	0.0304295	-0.556908
HEY1	1.16491	6.67721	6.80845	7.65463e-05	0.00736325	2.01642
HFE	1.07088	7.05623	8.16083	1.8343e-05	0.00322208	3.44156
HHLA3	0.813363	8.26249	8.13797	1.87621e-05	0.00326026	3.41929
HIP1	0.81621	8.81303	8.68981	1.10216e-05	0.00235652	3.94098
HIST1H2BB	-0.775776	10.1783	-7.24554	4.7216e-05	0.00577114	2.50191
HIST1H2BO	-0.651763	6.90625	-4.56344	0.0013431	0.0376698	-0.904781
HIST1H4H	-0.738483	8.89536	-9.37449	5.90914e-06	0.00178495	4.54447
HLA-DOB	0.831882	7.1391	4.30698	0.00194889	0.0476116	-1.28616
HLTF	0.919603	8.90254	5.61534	0.000322186	0.0162455	0.556986
HMG20A	0.622514	9.3085	5.10474	0.000631635	0.023832	-0.131655
HMGB3	-0.684823	9.23046	-6.19758	0.000156184	0.0107842	1.29466
HMGCL	0.875832	7.51701	7.78239	2.68385e-05	0.00420243	3.06515
HMGN5	0.918314	6.05196	5.64834	0.000308855	0.0160079	0.600141
HS3ST1	-0.59535	8.82369	-4.37617	0.00176102	0.045129	-1.18235
HS3ST2	-1.77067	8.87571	-11.4797	1.07736e-06	0.000791393	6.13973
HTR1D	-1.10756	8.91476	-6.78013	7.90404e-05	0.00745761	1.98409
ID1	1.41587	11.3259	5.75542	0.000269559	0.0148423	0.739032
IDH2	0.952397	9.08713	11.2008	1.32794e-06	0.000888734	5.94845
IFFO2	-0.777878	9.31438	-6.24665	0.000147236	0.0105283	1.35457
IFI44	0.800759	6.39527	7.88673	2.41311e-05	0.00386109	3.17058
IFIT1	0.916475	6.61877	5.37364	0.000441075	0.0195287	0.235936
IFIT2	0.753107	6.53651	6.40673	0.000121715	0.00945292	1.54764
IFT74	0.731042	8.1897	5.85788	0.000236988	0.0136492	0.870348
IGFBP2	0.60246	10.1239	5.3013	0.000485323	0.0205047	0.138122
IGFBP3	-0.630019	7.78541	-4.67047	0.00115307	0.0341709	-0.748434
IL13RA2	-1.133	5.26197	-6.47105	0.000112856	0.00889663	1.62419
IL1B	-0.836059	10.4478	-6.65507	9.11654e-05	0.00794115	1.84005
IL1R2	-2.49093	7.64991	-10.2331	2.84695e-06	0.00133357	5.23917
IL1RL1	-0.644111	4.67362	-6.85046	7.30033e-05	0.00726013	2.06418
IL20RB	0.896951	11.4454	9.45072	5.52591e-06	0.00175101	4.60884
IL23A	-0.596217	7.59065	-4.92608	0.000806431	0.0275525	-0.381956
IL24	-2.09661	7.20605	-6.71332	8.52826e-05	0.00778649	1.90741
IL36G	-2.41926	7.18875	-4.70041	0.00110524	0.0332301	-0.705004
IL6	-1.87998	6.83111	-10.8462	1.74402e-06	0.000998777	5.69699
IL6ST	-0.738351	10.8107	-6.3325	0.000132894	0.0100258	1.45856
IL7R	-1.86535	8.57045	-12.3707	5.68617e-07	0.000525093	6.71498
IL8	-2.1447	8.28336	-4.64571	0.00119432	0.0349653	-0.78446
IMPA2	0.651859	8.63739	5.76059	0.000267802	0.0147707	0.745701
IMPACT	0.746573	9.2555	7.34946	4.22244e-05	0.00531025	2.61372
INHBA	-1.55062	10.6616	-8.57417	1.22933e-05	0.00253078	3.83437
INPP4B	-0.757775	11.4542	-4.6228	0.00123389	0.0359108	-0.817863
INPP5D	1.0088	8.3061	9.25329	6.58018e-06	0.00193344	4.44099
IRF2BPL	0.790056	8.67696	5.17081	0.00057774	0.0227224	-0.0403171
ISM1	-0.682518	6.88198	-4.26092	0.00208575	0.0497884	-1.35564
ITPR1	0.727789	7.05506	4.69139	0.00111942	0.0334591	-0.718072
JMY	0.776722	8.73119	9.49087	5.33512e-06	0.00170729	4.64252
JUN	-0.614071	9.16497	-5.57774	0.00033814	0.0166601	0.50762
KAL1	-0.651937	5.11619	-4.50629	0.00145807	0.0396973	-0.988951
KBTBD8	-1.14603	6.64243	-5.54919	0.000350823	0.0170141	0.469997
KCNJ15	-0.882722	9.55121	-5.85867	0.000236755	0.0136492	0.871351
KCNMB4	0.803566	7.17238	5.7435	0.00027365	0.0149151	0.723664
KIAA1467	0.85393	8.78855	8.72682	1.06456e-05	0.00234067	3.97481
KIAA1958	0.633093	8.02024	5.12145	0.000617509	0.023536	-0.108489
KIF13A	-0.79457	8.82267	-6.11557	0.000172486	0.0113368	1.19377
KLF6	-0.606645	9.68077	-4.32024	0.00191128	0.0471202	-1.26621
KLHL21	-0.936774	8.16062	-4.93397	0.000797705	0.0274868	-0.370808
KLHL24	1.45617	7.53603	7.24355	4.73176e-05	0.00577114	2.49976
KLK6	-0.89211	10.1179	-7.56096	3.37563e-05	0.00468257	2.83711
KMO	-0.980893	5.06835	-7.00182	6.16492e-05	0.00668646	2.23429
KPNA7	-1.2732	7.45864	-5.7655	0.000266146	0.014726	0.75203
KREMEN1	0.643022	8.77655	5.90841	0.000222523	0.0132784	0.934527
KRT34	-1.6908	7.25951	-5.76434	0.000266536	0.014726	0.750535
KRT6B	-0.770592	12.5789	-5.87906	0.000230804	0.0134784	0.897294
KRT75	-1.54366	6.53784	-11.6207	9.70941e-07	0.000729809	6.23432
KRT80	-1.32544	8.05359	-11.2085	1.32026e-06	0.000888734	5.95377
KRTAP2-4	-1.04863	9.04555	-8.40077	1.45128e-05	0.00280879	3.67185
KSR1	0.607713	7.32358	7.10434	5.50619e-05	0.00636507	2.34779
KYNU	0.685471	6.90909	6.54453	0.000103584	0.0084827	1.71095
LAMB3	-1.32656	11.7683	-6.22964	0.000150273	0.0106843	1.33384
LAMC2	-1.08913	12.1137	-9.07551	7.72106e-06	0.00213293	4.28665
LANCL2	-0.627247	10.6352	-5.38735	0.000433194	0.0193388	0.254378
LBH	-0.816928	6.10928	-8.0077	2.13609e-05	0.00355879	3.29123
LCAT	-0.744505	8.4898	-10.8199	1.78024e-06	0.000998777	5.67793
LCE3D	-1.43994	6.86523	-6.19793	0.000156117	0.0107842	1.29509
LETMD1	0.738306	10.4195	9.61467	4.79101e-06	0.00166578	4.74545
LFNG	-0.988773	7.58307	-6.52582	0.000105864	0.00855406	1.68893
LIF	-1.00824	7.31829	-6.10296	0.000175154	0.0113784	1.17816
LIMA1	-0.612367	11.7467	-6.708	8.58023e-05	0.00780284	1.90127
LIPG	-0.658385	9.48943	-4.5907	0.00129172	0.0368785	-0.864803
LOC100130581	0.718115	6.81331	5.61876	0.000320776	0.0161997	0.561467
LOC100132167	1.06282	5.56485	6.94781	6.5463e-05	0.00689195	2.17393
LOC375295	-1.08213	8.53776	-8.00943	2.1324e-05	0.00355879	3.29294
LOC388022	-1.48452	10.5943	-5.49889	0.000374442	0.0176419	0.403411
LOC388906	-0.626394	7.40727	-4.72956	0.00106071	0.0324219	-0.662855
LOC401320	0.663019	6.27973	4.75603	0.00102193	0.0318189	-0.624685
LOC440300	0.661575	5.94197	5.03771	0.000691894	0.0252304	-0.224997
LOC654433	-0.958687	5.53348	-4.77952	0.000988789	0.0311488	-0.590891
LOXL3	-0.685433	8.14744	-6.16945	0.000161579	0.0109133	1.26016
LPXN	-1.72053	9.62915	-7.93696	2.29358e-05	0.00374398	3.22088
LRP1	1.03721	8.07704	12.539	5.06308e-07	0.000513752	6.81786
LRRC8C	-0.597836	9.24191	-7.0518	5.83364e-05	0.00652973	2.28979
LRRFIP1	-1.04541	6.43837	-4.47043	0.00153556	0.0411873	-1.042
LTA4H	0.610798	11.7352	7.41758	3.92671e-05	0.00507661	2.68627
LTBP1	0.683562	7.4432	5.78971	0.000258148	0.0143607	0.783152
MAML3	1.04325	7.1967	4.98134	0.000747371	0.0263472	-0.304021
MAOA	0.843322	9.51699	5.62014	0.000320208	0.0161963	0.563275
MAP3K14	-0.593489	7.8324	-5.18473	0.000567036	0.0226697	-0.0211668
MAPK10	0.97815	7.51418	7.68677	2.96144e-05	0.00440787	2.96739
MAPRE3	0.645385	8.65227	6.05696	0.000185271	0.0118342	1.12105
March4	-0.965446	7.57395	-7.36528	4.15166e-05	0.00526219	2.63062
MAST3	0.60532	8.07322	5.3332	0.000465245	0.0200764	0.181355
MB21D2	-0.7735	9.75118	-5.87673	0.000231476	0.0134788	0.894335
MCCC1	0.736325	8.36898	8.15106	1.85208e-05	0.00323573	3.43205
MCTP1	1.02984	7.92129	4.84559	0.000901622	0.0292825	-0.496304
MDM4	0.801197	8.63249	7.77963	2.69145e-05	0.00420243	3.06234
MECOM	-0.676796	8.41784	-6.9713	6.37732e-05	0.00679679	2.20023
METTL1	-0.596142	8.86929	-5.19729	0.000557556	0.0224418	-0.00390374
METTL7A	2.57053	8.24402	12.5323	5.08649e-07	0.000513752	6.81378
MFAP2	-1.09633	8.22004	-7.12654	5.3739e-05	0.00633536	2.3722
MFAP5	-1.33479	9.78242	-12.9612	3.80719e-07	0.000439472	7.0684
MFSD12	-0.94522	9.53384	-6.92786	6.69361e-05	0.00693411	2.15154
MGC45800	-1.11432	8.5828	-8.2207	1.72929e-05	0.00310514	3.49962
MGLL	-1.33208	8.65432	-6.93378	6.64947e-05	0.00691794	2.1582
MIB1	0.624312	8.68107	4.30141	0.0019649	0.0479303	-1.29454
MICAL2	-0.689827	9.47152	-4.3088	0.00194367	0.0475389	-1.28342
MIF4GD	0.892383	8.54141	7.03319	5.95467e-05	0.00656864	2.26916
MILR1	0.91992	6.72515	10.6679	2.0061e-06	0.00100123	5.56693
MIR221	-1.21681	8.17532	-4.79024	0.000974046	0.0308044	-0.575493
MIR22HG	-1.27554	7.19642	-10.9694	1.58504e-06	0.000948705	5.78544
MKNK2	1.03907	10.6187	6.93964	6.60615e-05	0.00691794	2.16477
MLXIP	-0.628544	9.54778	-5.11977	0.000618918	0.0235619	-0.110824
MMP1	-2.37697	7.14302	-8.51438	1.30134e-05	0.00259633	3.7787
MMP10	-1.57161	5.67421	-6.60245	9.68617e-05	0.00815278	1.77881
MMP2	-0.775105	7.33138	-5.54681	0.000351905	0.0170141	0.466852
MMP9	-3.32696	8.86965	-7.71688	2.87076e-05	0.00433578	2.9983
MOB3B	-0.785282	10.2303	-10.9127	1.65612e-06	0.000973226	5.74488
MOK	-0.918201	7.72334	-9.50838	5.25415e-06	0.00169819	4.65717
MORN4	0.851511	7.58356	5.79615	0.000256062	0.0142939	0.791425
MPI	0.669186	10.0566	4.40513	0.0016882	0.0440035	-1.1391
MPP1	0.601628	8.91949	4.54313	0.00138281	0.0383177	-0.934644
MPP7	0.893525	8.2297	8.41624	1.42979e-05	0.00278386	3.68648
MR1	0.848947	9.01857	5.35964	0.00044929	0.0197571	0.217059
MRGPRX3	-0.695589	7.23926	-8.93069	8.81194e-06	0.00220432	4.15863
MSH5	0.84063	8.74973	5.1067	0.000629962	0.023814	-0.128939
MSRB3	-0.6383	6.36857	-5.38525	0.000434392	0.0193655	0.251554
MXI1	0.796674	8.1364	4.98183	0.000746867	0.0263472	-0.303329
MYD88	-0.795057	10.2603	-9.07946	7.69344e-06	0.00213293	4.29011
MYEOV	-0.700128	7.62133	-6.42147	0.000119621	0.0093388	1.56523
MYH16	-0.839146	6.7016	-5.3509	0.000454499	0.0197858	0.205266
NA	-0.943057	7.47661	-4.8663	0.00115056	0.0329535	-0.488063
NAV3	-1.94164	7.70961	-5.85192	0.000238761	0.0136584	0.862753
NBR1	0.647794	10.4061	7.4928	3.62627e-05	0.00486789	2.76571
NC_001807	-0.673563	10.4719	-4.37701	0.00175886	0.045129	-1.18109
NCOA5	-0.720808	9.87879	-4.61799	0.00124238	0.035945	-0.824894
NCOA7	1.02099	9.30683	11.7423	8.88447e-07	0.000683702	6.31478
NDRG1	0.686625	11.5502	5.65579	0.000305931	0.0160079	0.609852
NEDD4L	-0.624768	10.9095	-6.92467	6.71748e-05	0.0069366	2.14796
NEDD9	-0.672115	7.29662	-4.73123	0.00105821	0.0324193	-0.660438
NEK2	0.613858	9.80728	5.79894	0.000255166	0.0142686	0.794999
NEO1	0.874243	8.78986	9.39254	5.81581e-06	0.00177333	4.55976
NEXN	-1.90434	7.97911	-4.9623	0.000767179	0.0266911	-0.330824
NFATC2	-0.722886	7.07417	-7.18314	5.05211e-05	0.00609288	2.43412
NFIL3	1.0052	8.74115	9.40233	5.76587e-06	0.00177333	4.56804
NGFRAP1	0.722734	8.29045	9.89631	3.76706e-06	0.00145893	4.97444
NINJ1	0.744474	10.5663	5.42845	0.000410459	0.018791	0.309514
NIPAL1	-0.622382	10.0299	-8.4734	1.35337e-05	0.00265105	3.74031
NIPSNAP1	1.17552	9.79175	12.1091	6.83006e-07	0.000580932	6.55147
NLRP10	-0.936962	6.44363	-5.28436	0.000496361	0.0207534	0.115107
NLRP3	-2.06999	8.39478	-8.9752	8.45961e-06	0.00220432	4.1982
NM_001136529	-0.920644	9.40864	-5.12488	0.000614655	0.0234826	-0.103746
NOTCH3	1.01562	8.66643	9.39871	5.7843e-06	0.00177333	4.56498
NRG1	-0.888846	8.27676	-8.85455	9.45268e-06	0.00220856	4.09047
NT5E	-0.677616	11.172	-4.39431	0.00171502	0.0444884	-1.15524
NTM	-1.20841	7.52305	-10.1098	3.15155e-06	0.00140962	5.14333
NTPCR	0.596027	8.73855	5.88669	0.000228619	0.0134351	0.906987
NUAK2	-0.745207	8.09977	-4.53572	0.0013976	0.0385096	-0.945541
NUDT7	1.46788	8.86788	8.12144	1.90719e-05	0.0032615	3.40314
NUP62CL	0.716388	8.1834	4.73769	0.00104863	0.0323096	-0.651117
NUPR1	1.77592	9.67317	4.27821	0.0020332	0.0489681	-1.32952
OAS1	0.729799	8.57351	4.37149	0.00177308	0.0451953	-1.18934
OAS2	0.706333	6.5104	5.28341	0.000496987	0.0207534	0.113816
OBFC1	0.642809	8.59781	8.75892	1.0331e-05	0.00228705	4.00403
OBFC2A	-0.810186	9.80245	-4.7485	0.00103279	0.0320047	-0.63552
OGFRL1	0.7381	10.3984	8.86811	9.33492e-06	0.00220856	4.10265
OR2A7	0.959842	7.28141	6.60985	9.60385e-05	0.00811699	1.78743
OR2A9P	0.760982	7.39431	6.70428	8.61682e-05	0.00780284	1.89698
ORAI3	0.928761	8.55518	8.55195	1.25557e-05	0.00253633	3.81372
OSBPL5	0.89819	8.31177	8.49426	1.32661e-05	0.00261447	3.75987
OSGEPL1	1.03636	7.95059	6.34818	0.000130442	0.00994614	1.47745
P2RX7	0.59855	5.76327	4.57657	0.00131808	0.0373045	-0.885511
PAIP2B	0.961802	7.30375	5.6338	0.000314653	0.0161021	0.581148
PALMD	0.975369	6.76779	6.29458	0.000139032	0.0102361	1.41276
PAN2	1.07774	8.92632	8.33742	1.54305e-05	0.00291655	3.61166
PARPBP	0.625234	9.04879	4.3291	0.0018866	0.0467779	-1.2529
PCCA	0.615875	8.00524	4.77304	0.000997814	0.0312806	-0.600204
PCDH7	-0.838191	8.3552	-9.03455	8.01367e-06	0.00217655	4.25065
PCMTD1	0.851812	7.67554	6.34514	0.00019458	0.0114489	1.43325
PCMTD2	0.919561	9.31208	7.44883	3.7987e-05	0.00507346	2.71936
PCYOX1L	0.678274	9.05816	4.51795	0.00143379	0.0392726	-0.971743
PDCD1LG2	-1.92842	8.83941	-6.41592	0.000120405	0.00937739	1.55861
PDCD4	1.23205	9.60864	7.89074	2.40333e-05	0.00386109	3.1746
PDE6D	0.847195	9.87929	8.92258	8.8779e-06	0.00220432	4.15139
PDGFB	-0.758843	7.22618	-4.73965	0.00104574	0.0322514	-0.648292
PDK2	1.19457	7.70154	9.53849	5.11813e-06	0.00169819	4.68229
PDZK1	-0.758265	5.65883	-8.70542	1.08613e-05	0.00235652	3.95527
PECR	0.740146	7.90003	6.15118	0.000165191	0.011077	1.23769
PEG10	0.945333	11.0806	4.37195	0.0017719	0.0451953	-1.18866
PEX1	1.03128	8.97731	6.52024	0.000106554	0.00858837	1.68235
PGF	0.723669	7.72408	6.80225	7.70848e-05	0.00739305	2.00935
PGM1	0.639783	10.8605	5.86562	0.000234707	0.0136014	0.880208
PGM5P2	-0.873967	7.46671	-4.28747	0.00200564	0.0486303	-1.31555
PHF21A	1.11123	9.58251	9.99035	3.48091e-06	0.00142413	5.04934
PHF7	0.620875	7.27521	5.3353	0.000463956	0.0200743	0.184194
PIK3C2B	0.769886	7.31359	6.56217	0.000101485	0.00836409	1.73166
PIK3C2G	1.17296	7.36377	4.89678	0.000839764	0.0280393	-0.423463
PIR	1.01186	8.94312	4.8704	0.000871054	0.0285866	-0.460955
PLAU	-1.712	11.0079	-7.42825	3.8825e-05	0.00507569	2.69758
PLAUR	-1.00974	11.2564	-6.52621	0.000105816	0.00855406	1.68939
PLCB4	-1.43678	8.08793	-6.0989	0.000176023	0.0113784	1.17313
PLCD1	1.02588	9.05231	9.53417	5.13744e-06	0.00169819	4.67868
PLD5	-1.31837	8.93512	-4.5071	0.00145636	0.0396973	-0.987749
PLEKHH2	0.921049	5.9847	5.29014	0.000492567	0.0207025	0.122961
PLK1S1	0.648837	8.35325	5.98103	0.000203384	0.012578	1.02612
PLK2	-1.73598	10.3986	-7.92751	2.31555e-05	0.00376085	3.21144
PLXDC2	0.80497	9.50251	6.20918	0.000154016	0.0107748	1.30885
PMEPA1	-2.15953	9.59255	-5.86381	0.00023524	0.0136014	0.877893
PMP22	-0.870676	8.61117	-6.25205	0.000146286	0.0105283	1.36114
PNRC1	0.838506	9.64891	5.51752	0.0003655	0.0172962	0.428116
POC1B	0.596278	10.0925	6.65379	9.12998e-05	0.00794115	1.83856
POLR3F	-0.600371	9.6782	-6.23448	0.000149402	0.0106596	1.33975
POP1	-0.674822	9.36447	-4.26994	0.00205815	0.0493701	-1.34201
PORCN	-0.962305	9.98105	-4.50379	0.00146333	0.0397448	-0.992638
PPFIBP2	0.830155	6.39246	9.94845	3.60534e-06	0.00144161	5.01606
PPIF	-0.754644	11.7185	-7.97736	2.20214e-05	0.00364538	3.26113
PPP2R5A	0.595419	9.74805	5.01939	0.000709418	0.0256293	-0.250622
PRAF2	0.877122	8.97838	4.27917	0.00203032	0.0489681	-1.32807
PRCP	0.638111	10.1228	5.24892	0.000520347	0.0213699	0.0668027
PRDM1	-1.33012	8.72882	-5.39213	0.000430481	0.0192976	0.260805
PRICKLE1	-1.34718	9.97807	-13.0818	3.5149e-07	0.00042076	7.13803
PRSS22	-0.721986	8.27801	-8.02886	2.09132e-05	0.00353893	3.31216
PRSS23	-1.32532	7.33043	-15.0463	1.04346e-07	0.000202289	8.16379
PRUNE	0.779274	9.06823	7.0452	5.87622e-05	0.00654915	2.28249
PSIP1	0.645914	9.64266	6.28424	0.000305131	0.0139389	1.31403
PTGER2	-1.18539	8.26195	-5.11724	0.000621036	0.0236147	-0.114324
PTGER4	-0.821344	8.0391	-7.03502	5.94262e-05	0.00656864	2.2712
PTGES	1.19707	11.7258	5.6505	0.000308004	0.0160079	0.602958
PTGR2	0.83337	8.04318	5.02566	0.000703367	0.0255146	-0.241847
PTHLH	-1.73965	8.35604	-25.1672	1.10393e-09	1.18934e-05	11.3344
PTPRS	1.03041	9.43728	6.39685	0.000123142	0.00952172	1.53583
PTPRU	0.63952	9.32192	4.34517	0.00184269	0.0463372	-1.22878
PTRF	-0.89558	9.93897	-6.63833	9.29378e-05	0.00799494	1.8206
PXDC1	-0.625273	9.50361	-6.67717	8.88826e-05	0.00785709	1.86566
R3HDM2	0.756975	9.18571	5.66548	0.000302167	0.015932	0.622492
RAB19	0.594009	7.92838	5.88906	0.000227946	0.0134351	0.909995
RAB27B	0.851557	9.99394	8.90316	9.03794e-06	0.00220432	4.13405
RAB3B	-0.989957	8.35215	-9.00628	8.2228e-06	0.00220432	4.22571
RAB3D	0.962762	8.78707	7.65754	3.05244e-05	0.00443561	2.93729
RAD51B	0.671987	8.1068	7.65723	3.05343e-05	0.00443561	2.93697
RALA	-0.641372	10.9452	-6.79013	7.81494e-05	0.0074429	1.99553
RAPGEFL1	1.75079	9.01723	8.38696	1.47077e-05	0.00282957	3.65876
RARRES3	0.766399	7.26427	8.82718	9.69543e-06	0.00220856	4.06582
RASAL2	-0.75436	9.5706	-6.56332	0.00010135	0.00836409	1.73301
RASSF5	0.586422	8.18288	5.93966	0.000214057	0.0130217	0.974037
RBL2	0.813781	9.37076	5.30842	0.00048076	0.0203385	0.14779
RBM24	-0.814899	6.4264	-5.35581	0.00045156	0.0197762	0.211903
RBM43	0.982244	6.59875	5.02468	0.00070431	0.0255202	-0.243218
RBMS1	-0.751229	10.8541	-7.4436	3.8198e-05	0.00507569	2.71383
RBMS2	-0.709295	10.8233	-8.29693	1.60504e-05	0.00298142	3.57296
RDM1	0.762071	6.28206	7.52838	3.493e-05	0.0047822	2.80305
REEP6	0.615069	8.29755	5.53008	0.000359601	0.0171679	0.444744
RFESD	0.633837	6.28273	5.93861	0.000214335	0.0130217	0.972715
RFTN1	-0.761206	6.85066	-6.93282	6.6566e-05	0.00691794	2.15712
RGL1	0.77361	7.80032	7.24961	4.70086e-05	0.00577114	2.50632
RGS20	-0.784521	8.1706	-4.46875	0.00153929	0.0412191	-1.04449
RHBDD1	0.642647	10.4824	4.91452	0.000819416	0.0278285	-0.398326
RHOBTB3	0.87656	9.14857	5.23902	0.000527266	0.0216021	0.0532814
RHOT1	0.662654	10.2837	7.7078	2.89779e-05	0.00435626	2.98898
RNASE7	-1.27788	6.88041	-11.3242	1.20996e-06	0.000850152	6.03373
RND3	-1.00503	10.2432	-12.5548	5.00858e-07	0.000513752	6.82743
RNFT2	0.904758	8.09583	8.32465	1.56232e-05	0.0029358	3.59947
RNU1-1	-0.958409	9.38968	-7.09124	5.58588e-05	0.00640217	2.33337
ROBO4	-0.703482	7.61304	-4.86663	0.000875626	0.0287029	-0.46632
RPL27A	-1.19133	9.51603	-8.41701	0.000576473	0.0173726	2.91892
RPS6KA5	0.59873	7.30553	5.92884	0.000216948	0.0131226	0.960371
RPSAP52	-1.05026	6.62086	-8.27178	1.64491e-05	0.00303802	3.54884
RRNAD1	0.798812	8.77022	5.57072	0.000341213	0.0167631	0.498377
RTKN	-0.592726	10.441	-7.33563	4.2854e-05	0.00536854	2.59892
RTKN2	-1.04076	8.7218	-5.18363	0.000567868	0.0226697	-0.0226687
RUNX1	-0.648244	10.6045	-7.68291	2.97329e-05	0.00440787	2.96342
RWDD2B	0.647228	11.0236	8.34178	1.53655e-05	0.00291655	3.61581
S100A2	-0.615456	11.0602	-5.60612	0.000326021	0.0163619	0.544902
S1PR1	-1.56545	7.33652	-12.4511	5.3786e-07	0.000525093	6.76433
SBF2	0.596557	9.36417	4.7927	0.000970707	0.0307289	-0.571974
SCG5	-2.01151	6.73464	-10.7981	1.81084e-06	0.000998777	5.66212
SCNN1G	0.77634	7.7394	4.72338	0.00106998	0.0325331	-0.671771
SCPEP1	0.594699	10.1268	7.39613	4.01729e-05	0.00517303	2.66349
SDC3	0.858847	7.24404	5.52017	0.000364249	0.0172876	0.43162
SDF2L1	-0.736403	8.23113	-4.87947	0.000860153	0.0284088	-0.448049
SEC14L1	-0.67485	9.2128	-5.33421	0.000464625	0.0200764	0.182721
SECTM1	0.994044	9.22365	4.4768	0.00152147	0.0408773	-1.03256
SELS	-0.633999	9.43698	-5.08122	0.000652113	0.0242822	-0.164337
SEMA3C	-1.81259	10.5424	-6.75915	8.09448e-05	0.00755736	1.96008
SEMA4A	0.663113	8.26071	5.35348	0.000452951	0.0197858	0.208755
SEMA4B	0.76422	8.526	8.68149	1.11081e-05	0.00235652	3.93336
SEMA7A	-2.02577	9.55989	-10.3843	2.51708e-06	0.00123265	5.35488
SERPINA3	1.05456	10.1655	7.3609	4.17111e-05	0.00526619	2.62594
SERPINB2	-2.94908	11.6678	-17.1687	3.28288e-08	0.000105616	9.07713
SERPINE1	-0.756679	11.2382	-9.30281	6.29638e-06	0.00186702	4.48344
SERPINI1	0.837512	6.0138	5.82191	0.000247908	0.0140636	0.824423
SESN2	1.24331	8.63019	4.60585	0.00126406	0.0363162	-0.842624
SETBP1	-0.601463	7.47369	-6.6855	8.80395e-05	0.00785709	1.87529
SH3RF1	-0.645365	9.43299	-5.11534	0.000622633	0.0236476	-0.116953
SH3TC2	-1.13759	8.22954	-4.98435	0.000744291	0.0263332	-0.299789
SIAE	0.859914	7.95976	6.69921	8.66687e-05	0.00780284	1.89113
SIPA1L3	-0.901224	9.55379	-8.97231	8.48202e-06	0.00220432	4.19563
SLC12A4	-1.08517	8.884	-9.76727	4.20272e-06	0.00156133	4.87041
SLC16A14	1.96483	7.63463	5.13797	0.000603881	0.0233191	-0.0856346
SLC16A2	-0.811678	9.4261	-5.15018	0.000594018	0.0230207	-0.0687703
SLC16A7	0.703077	9.06639	6.75454	8.13701e-05	0.00755736	1.9548
SLC22A18AS	0.624395	6.37636	6.00337	0.000197862	0.0123458	1.05414
SLC22A5	-1.152	9.52072	-14.9147	1.12657e-07	0.000202289	8.10098
SLC25A18	0.941887	7.65918	4.40697	0.00168367	0.043969	-1.13634
SLC25A27	1.12145	6.58224	6.66153	9.04917e-05	0.00792624	1.84754
SLC26A2	-0.931689	10.3245	-5.18222	0.000568951	0.0226746	-0.02462
SLC27A2	1.23938	9.36816	6.49826	0.000109321	0.00872437	1.65641
SLC2A3	1.19019	8.52153	5.13014	0.000610298	0.0233859	-0.0964604
SLC2A6	-0.703374	7.79235	-4.64815	0.00119018	0.034888	-0.7809
SLC31A2	-1.3992	11.3407	-10.7539	1.87458e-06	0.000998777	5.63
SLC35C1	-0.615701	9.72545	-4.94248	0.000788398	0.0272241	-0.358781
SLC46A3	-1.96424	8.69821	-7.25817	4.6576e-05	0.00574574	2.51558
SLC50A1	0.838425	10.4152	6.30004	0.000138129	0.0102162	1.41937
SLC7A6	-0.844247	10.7056	-9.99165	3.47715e-06	0.00142413	5.05036
SLC7A8	1.03978	9.51755	8.84427	9.54307e-06	0.00220856	4.08122
SLC8A1	-1.02908	7.34688	-6.01894	0.000194112	0.0121994	1.07362
SLC9A2	-1.26707	6.77346	-5.4785	0.000384502	0.017907	0.37631
SLC9A9	0.776342	7.21302	5.53315	0.000358175	0.0171543	0.448805
SLCO2A1	-1.27159	7.98209	-5.51127	0.000368475	0.0174115	0.419829
SLIT2	-1.0023	7.62992	-9.50971	5.24806e-06	0.00169819	4.65828
SMARCA1	0.662277	8.07947	7.50296	3.58763e-05	0.0048517	2.7764
SMARCA2	0.651332	8.68099	5.88309	0.000229647	0.0134464	0.902419
SMPDL3B	0.698853	9.9574	5.55761	0.000347031	0.0169432	0.481101
SMTN	-0.631412	10.0329	-9.11335	7.46107e-06	0.00209695	4.31976
SMURF2	-0.819696	10.9246	-7.87775	2.43519e-05	0.00387723	3.16156
SNAPC5	0.701811	8.57812	5.20828	0.000549396	0.0222519	0.0111908
SNHG12	-0.623235	10.8117	-4.51817	0.00143334	0.0392726	-0.971419
SNN	0.668147	8.81681	5.02376	0.000705197	0.0255237	-0.244508
SNORD114-26	-1.17766	5.21923	-6.83296	7.44568e-05	0.00726323	2.04431
SNORD14C	-0.783068	10.7927	-5.6038	0.000326995	0.0163619	0.541856
SNORD14E	-0.974815	8.51296	-4.40933	0.00167792	0.043877	-1.13284
SNUPN	0.67365	9.02932	5.62273	0.000319149	0.0161904	0.566659
SPAG1	-0.966575	9.53867	-11.3996	1.14356e-06	0.000821353	6.08533
SPATA7	0.884032	6.3337	4.53409	0.00140088	0.0385396	-0.947947
SPC24	0.637778	9.80778	4.39319	0.00171781	0.0444884	-1.1569
SPG11	0.834937	8.99371	7.42315	3.90357e-05	0.00507569	2.69218
SPHK1	-1.14458	10.3585	-7.55232	3.40636e-05	0.00470427	2.82808
SPOCD1	-0.999543	7.69651	-10.9879	1.56261e-06	0.000948705	5.7986
SPRR2B	-0.891011	5.22418	-4.50501	0.00146077	0.0397086	-0.990844
SPRR2D	-1.26339	5.40231	-5.36591	0.000445591	0.0196439	0.225516
SPRR2F	-0.737448	10.7705	-4.38405	0.00174087	0.0449413	-1.17056
SPSB1	-0.594867	8.61463	-5.10226	0.000633758	0.0238738	-0.135093
SPTLC3	0.932946	9.27075	6.01779	0.000194384	0.0121994	1.07219
SPTSSA	0.59421	8.57795	4.26624	0.00206943	0.049582	-1.3476
SRD5A3	0.761066	9.15274	8.62675	1.16962e-05	0.00245475	3.88302
SRP9	0.845085	8.10934	6.48108	0.000111539	0.00883589	1.63608
SSBP2	0.972394	10.6997	11.1143	1.41828e-06	0.000916802	5.88794
ST3GAL1	-0.679385	8.78692	-5.88435	0.000229287	0.0134464	0.904017
ST6GAL1	0.747472	9.67912	8.86762	9.33914e-06	0.00220856	4.10221
ST6GALNAC5	-1.76797	9.25513	-9.6018	4.84463e-06	0.00166578	4.73481
STARD13	-1.16331	7.37247	-4.66693	0.00115889	0.0343007	-0.753589
STAT4	0.826583	7.20367	4.6646	0.00116271	0.0343511	-0.756967
STC2	1.42998	7.78153	6.61161	9.58427e-05	0.00811699	1.7895
STRADB	0.689145	10.0561	4.92002	0.000813205	0.0276708	-0.390528
STX3	-0.634798	9.45086	-6.85973	7.22463e-05	0.0072548	2.07468
SULT1E1	2.04444	8.03251	21.0961	5.31239e-09	2.71904e-05	10.3722
SYT14	-0.945602	7.61206	-4.50096	0.00146931	0.0398403	-0.99682
TARSL2	-0.806862	8.01087	-5.39839	0.000426957	0.0191929	0.269212
TBC1D2	-0.870708	10.6597	-4.53925	0.00139054	0.0383805	-0.940353
TBC1D8	0.807852	9.01359	6.75651	8.11882e-05	0.00755736	1.95705
TBCK	0.929766	9.3392	9.67091	4.56425e-06	0.00166578	4.79175
TBX3	-0.732721	8.78033	-6.67153	8.94591e-05	0.00785709	1.85914
TCFL5	0.769741	9.27825	4.70079	0.00110464	0.0332301	-0.704453
TCP11L2	2.45523	7.91522	21.5918	4.32217e-09	2.71904e-05	10.507
TDRKH	0.586101	7.78019	6.98436	6.28548e-05	0.00679441	2.21482
TENC1	0.625372	7.91634	5.80769	0.000252376	0.0141861	0.806214
TFDP2	0.97812	9.67442	10.2514	2.80461e-06	0.00133305	5.25327
TGFB2	-1.6376	9.82485	-16.1056	5.75489e-08	0.00013286	8.64203
TGM2	-2.43355	10.1895	-12.8392	4.1306e-07	0.000460363	6.99707
TGM4	-1.6264	9.14823	-19.0593	1.3063e-08	5.27762e-05	9.75553
THAP2	0.830132	6.02375	5.26256	0.000510973	0.0211462	0.0854125
THBD	1.30435	9.10611	7.62988	3.1414e-05	0.00445321	2.90871
THBS1	-1.70845	12.9525	-20.8527	5.88883e-09	2.71904e-05	10.304
THBS3	0.995534	6.97179	5.56113	0.000345458	0.0169039	0.485744
THOC6	1.04552	10.32	4.87231	0.000868744	0.0285643	-0.458233
THRA	1.01105	8.7982	4.36903	0.00177946	0.0452878	-1.19302
TM4SF19	-1.07099	9.29629	-4.79669	0.000965291	0.0306475	-0.56624
TMEM106B	0.676985	9.37878	7.11783	5.42537e-05	0.00633536	2.36263
TMEM107	0.586724	8.56957	6.2165	0.000152665	0.0107323	1.31781
TMEM116	0.62465	9.06113	5.26609	0.000508575	0.0211281	0.0902261
TMEM143	0.598144	6.82015	5.42623	0.000411655	0.0188191	0.306539
TMEM205	0.593301	9.63541	4.31153	0.00193589	0.0475072	-1.2793
TMEM40	-1.14383	9.81157	-9.18782	6.97714e-06	0.00201347	4.38451
TMEM45B	0.895885	6.6577	11.0582	1.48043e-06	0.000938213	5.84845
TMEM47	0.834113	10.0345	5.31538	0.000476345	0.0202938	0.157229
TMEM63C	1.30585	6.87093	6.84392	7.35426e-05	0.00726323	2.05676
TMEM91	0.904984	7.64627	7.77433	2.70611e-05	0.00420501	3.05695
TMPPE	-0.624426	8.06949	-5.62306	0.000319012	0.0161904	0.567097
TMPRSS4	1.12955	9.03806	5.41256	0.000419094	0.0190246	0.288223
TNFAIP8L1	0.998689	7.21994	6.64843	9.18641e-05	0.00796016	1.83234
TNFRSF12A	-0.587885	12.2599	-4.99943	0.000729066	0.0261227	-0.278613
TNFSF10	0.994171	9.56301	4.73615	0.0010509	0.0323246	-0.653331
TP53	0.921738	11.1695	5.31432	0.000477017	0.0202938	0.155786
TP53I3	-0.942992	9.98144	-5.10878	0.000628189	0.0237748	-0.126052
TP53TG1	0.677523	6.94932	5.5206	0.000364044	0.0172876	0.432195
TRERF1	0.748664	8.38441	6.71752	9.50965e-05	0.00823091	1.90105
TRIM16	-0.660637	11.2408	-4.93203	0.000799844	0.0274879	-0.373551
TRIM22	0.687071	7.67852	6.7931	7.78867e-05	0.0074429	1.99892
TRIM52	0.982461	8.97306	4.69096	0.0011201	0.0334591	-0.718697
TSC22D3	1.55197	9.61838	14.1912	1.73688e-07	0.000267323	7.74119
TSHZ2	1.16005	7.67388	11.1817	1.34736e-06	0.000888734	5.93511
TSPAN5	-0.814697	9.54648	-6.89515	6.94303e-05	0.00707904	2.11471
TSPAN7	1.64651	6.6199	7.05116	5.83774e-05	0.00652973	2.28909
TTC39B	1.04968	7.03351	9.5252	5.17769e-06	0.00169819	4.67121
TTLL1	1.32346	7.04729	12.4061	5.54842e-07	0.000525093	6.73676
TUBE1	0.769041	8.38093	4.97398	0.000754966	0.0265231	-0.314381
TUBG2	0.683213	10.1692	6.52901	0.000105472	0.00855406	1.69269
TUFT1	-1.29957	9.67289	-9.84643	3.92928e-06	0.0014941	4.9344
TXNIP	1.85037	10.6069	7.97353	2.21062e-05	0.00364538	3.25733
UAP1	-0.693259	11.1125	-5.53939	0.000355298	0.017091	0.457045
UBASH3B	-0.747922	9.54645	-4.72527	0.00106714	0.0324774	-0.66905
UBE2L6	0.787941	8.52355	10.2769	2.74687e-06	0.0013251	5.27284
UCN2	-0.676319	7.07134	-6.0891	0.000178136	0.0114921	1.16099
ULBP1	0.888317	6.4715	4.38599	0.00173596	0.0448505	-1.16767
UNC5C	0.978996	6.89557	4.92621	0.000806287	0.0275525	-0.381774
USP28	0.684396	9.52603	8.8579	9.42345e-06	0.00220856	4.09348
USP43	-0.920982	7.60628	-6.35321	0.000129666	0.00994614	1.4835
VEGFC	-0.982211	9.84493	-10.7059	1.94681e-06	0.000998777	5.59485
VGLL1	-1.2064	8.33264	-4.97176	0.000757265	0.0265242	-0.317496
VGLL3	-1.12813	9.83235	-4.61541	0.00124695	0.0359515	-0.828651
VIM	-1.4036	9.7356	-8.95268	8.6359e-06	0.00220432	4.1782
VLDLR	1.07351	6.5423	6.58472	9.88675e-05	0.0082571	1.75809
VSNL1	0.695277	11.3181	4.39107	0.00172314	0.0445906	-1.16008
VWA5A	0.68538	6.91654	6.8541	7.27047e-05	0.00726013	2.06831
WDR31	0.77895	7.17231	7.72967	2.8332e-05	0.00429915	3.01138
WDR66	-0.785998	7.85791	-9.20288	6.88359e-06	0.00200436	4.39753
WNT5A	-1.11804	6.89966	-6.19598	0.000156486	0.0107842	1.2927
WNT7A	-1.83682	9.52113	-13.3403	2.96835e-07	0.00038376	7.28452
WNT9A	-1.42181	9.99991	-6.20086	0.000155568	0.0107842	1.29867
WWC1	-0.600307	9.1895	-6.34274	0.000131288	0.00998441	1.47089
XPC	0.625907	7.06541	4.3451	0.00184288	0.0463372	-1.22888
XYLT1	-1.35485	8.37335	-10.166	3.00841e-06	0.0013695	5.1872
ZBED2	-1.54311	9.14577	-11.7477	8.84949e-07	0.000683702	6.31835
ZC3H6	1.95456	7.29871	10.7092	1.94181e-06	0.000998777	5.59725
ZCCHC11	0.665241	9.66361	6.54085	0.000104029	0.00849071	1.70662
ZFP57	-0.869374	7.20745	-5.86495	0.000234904	0.0136014	0.879353
ZFP90	0.694128	8.39513	4.27038	0.00205681	0.0493701	-1.34134
ZHX2	-0.856061	9.6415	-8.6803	1.11206e-05	0.00235652	3.93227
ZMIZ1	0.642528	9.27449	6.85226	7.28553e-05	0.00726013	2.06622
ZMYM2	0.664173	10.2792	5.23892	0.000527336	0.0216021	0.0531449
ZMYM3	0.659301	8.41911	4.58669	0.00129914	0.0369953	-0.870679
ZMYND8	0.761277	10.3533	6.73776	8.29385e-05	0.0076155	1.93553
ZNF155	0.602892	5.30716	4.54918	0.00137084	0.0381957	-0.925735
ZNF18	0.597128	6.75388	4.28561	0.00201114	0.0486906	-1.31835
ZNF204P	1.40966	7.21831	7.18579	5.03758e-05	0.00609288	2.43701
ZNF25	1.03363	6.53887	8.77155	1.021e-05	0.00227585	4.0155
ZNF362	0.867077	9.10676	4.31053	0.00193874	0.0475072	-1.28081
ZNF365	-0.837289	6.46178	-8.2391	1.69836e-05	0.00310129	3.51738
ZNF385A	0.705566	9.45181	6.06104	0.000184348	0.0117987	1.12613
ZNF395	0.666797	8.26995	5.436	0.000406427	0.0186858	0.319608
ZNF516	0.672609	7.33844	8.02247	2.10474e-05	0.00354309	3.30584
ZNF542	-0.684768	7.59698	-5.64771	0.000309104	0.0160079	0.599318
ZNF627	0.585436	8.25868	6.34985	0.000130184	0.00994614	1.47946
ZNF774	1.01022	8.02641	5.68121	0.00029617	0.0157702	0.642955
ZP3	0.756176	7.42453	6.19794	0.000156115	0.0107842	1.29511
ZRANB3	0.993195	8.35568	7.64196	3.1022e-05	0.00443656	2.92121
