# Supplementary material for: Cell-cell adhesion regulates Merlin/NF2 interaction with the PAF complex
Source: PLoS One. 2021 Aug 23;16(8):e0254697. doi: 10.1371/journal.pone.0254697 (PMC8382200; doi:10.1371/journal.pone.0254697)
Supplement: S4 Table — (XLSX) [file pone.0254697.s011.xlsx]

## Sheet: S4 Table
S4 Table	Genes regulated by high cell density in siNF2 HMLE cells
Genes differentially expressed in Dense vs Sparse siNF2 HMLE cells
ID	logFC	AveExpr	t	P.Value	adj.P.Val	B
ACE2	1.0113	5.42068	8.03762	2.07309e-05	0.0197072	3.09401
ADAMTSL4	1.08753	7.43592	7.82529	2.56872e-05	0.0212881	2.91523
ALOX5AP	-0.823522	6.5546	-8.44527	1.3904e-05	0.0179756	3.42198
AMIGO2	-1.46157	8.97231	-9.52117	5.1959e-06	0.00906119	4.19943
ANXA8	-0.887286	9.68271	-8.17429	1.81009e-05	0.0197072	3.20616
C1orf38	0.934701	8.15928	6.64775	9.19356e-05	0.0464289	1.81557
C4orf34	1.01648	8.69759	8.06476	2.0177e-05	0.0197072	3.11646
C7orf46	0.880462	5.84809	8.06991	2.00738e-05	0.0197072	3.12071
CASP10	0.842073	5.88293	6.90167	6.89246e-05	0.0397806	2.06908
CCL5	1.32154	7.29444	7.55485	3.39732e-05	0.0274512	2.67929
CFB	1.1401	6.43152	6.90924	6.83435e-05	0.0397806	2.07649
CLDN8	0.751024	4.50696	7.09916	5.53753e-05	0.0365262	2.25981
CLMN	1.05031	9.12709	7.28164	4.54122e-05	0.0341341	2.43118
CTGF	-1.11065	8.85226	-8.19413	1.77507e-05	0.0197072	3.22225
CYP4B1	1.21427	6.76917	8.0875	1.97255e-05	0.0197072	3.1352
DAGLA	0.930789	6.88943	6.95555	6.49004e-05	0.0388453	2.12167
DBNDD1	0.594959	8.84614	6.80566	7.67876e-05	0.0420653	1.97434
FAM171B	1.015	9.34163	9.71271	4.4034e-06	0.00906119	4.32558
FAM49A	1.17128	6.29142	7.10816	5.48313e-05	0.0365262	2.26837
FLVCR2	0.827759	7.06988	7.86661	2.4629e-05	0.0212881	2.95046
FOLR1	0.840199	6.91814	6.8271	7.49511e-05	0.0417672	1.9956
GATA3	0.588964	9.29634	7.03809	5.9225e-05	0.0368118	2.20142
HERC5	1.42912	6.68001	12.2045	6.38581e-07	0.00412792	5.69033
IFI44	1.1813	6.39527	9.49969	5.29414e-06	0.00906119	4.18507
IFIT1	1.47551	6.61877	7.0639	5.75636e-05	0.0368118	2.22616
IFIT2	1.88186	6.53651	13.0714	3.53902e-07	0.0036019	6.06558
IFIT3	1.34774	7.28284	11.7866	8.60332e-07	0.00463446	5.49313
IGFL3	1.31886	7.31598	9.19017	6.9625e-06	0.0107159	3.97304
LMO3	1.28628	4.99567	10.7099	1.94064e-06	0.00627235	4.92944
LRRC8C	-0.731291	9.24191	-7.04308	5.89e-05	0.0368118	2.20621
MAL	0.710721	6.79673	7.14221	5.28266e-05	0.0363278	2.30065
MX1	0.755123	6.31776	6.97504	6.35091e-05	0.0387298	2.14058
NA	-1.59163	6.30085	-7.3582	4.18316e-05	0.0321914	2.50172
NAALADL2	1.12547	4.92316	7.99231	2.16932e-05	0.0200327	3.05633
NCCRP1	1.03744	10.0768	9.50172	5.28481e-06	0.00906119	4.18642
NRG1	-0.962394	8.27676	-7.82794	2.56178e-05	0.0212881	2.9175
NYNRIN	1.50068	6.76105	8.14213	1.86852e-05	0.0197072	3.17997
OAS2	1.17137	6.5104	7.15409	5.21455e-05	0.0363278	2.31188
OASL	1.4746	7.62131	12.726	4.45765e-07	0.0036019	5.9213
PLEKHA6	0.850763	8.50356	9.7563	4.24225e-06	0.00906119	4.35381
PRR15L	1.52751	7.57386	6.58149	9.92379e-05	0.0493457	1.74785
PSG5	1.5363	6.33722	12.8039	4.22959e-07	0.0036019	5.95441
PTHLH	-1.29875	8.35604	-15.3409	8.80908e-08	0.00284718	6.8676
RARRES1	1.50557	7.91086	8.45973	1.37123e-05	0.0179756	3.43326
RARRES3	1.16459	7.26427	10.952	1.6065e-06	0.00627235	5.06365
RASSF5	0.819978	8.18288	6.78123	7.89417e-05	0.0425246	1.95001
RBM47	1.03141	9.08534	7.9258	2.31957e-05	0.0208252	3.00055
RPSAP52	-1.47616	6.62086	-9.49268	5.32665e-06	0.00906119	4.18037
RSAD2	1.30672	5.3259	8.09381	1.9602e-05	0.0197072	3.14039
S100A2	-1.10924	11.0602	-8.24985	1.68059e-05	0.0197072	3.2672
SELL	0.784359	6.05641	7.17224	5.11243e-05	0.0363278	2.32899
SERPINE1	-1.06807	11.2382	-10.7216	1.92293e-06	0.00627235	4.936
SLC15A2	0.957311	5.38524	7.25872	4.65486e-05	0.0341931	2.40991
SMARCA1	1.01766	8.07947	9.41349	5.70954e-06	0.00922691	4.12697
TLR3	1.09189	7.86233	9.80825	4.05864e-06	0.00906119	4.38722
TMEM173	0.705533	9.16467	6.87436	7.10684e-05	0.0402983	2.04226
UCP2	1.01688	6.62012	6.74774	8.20015e-05	0.0434487	1.91653
UPK1B	0.814662	5.66576	7.45406	3.77772e-05	0.0297804	2.58892
VIM	-1.68996	9.7356	-8.80122	9.93188e-06	0.0145913	3.69278
XG	1.14404	6.49475	9.79224	4.11428e-06	0.00906119	4.37695
