# Supplementary material for: Cell-cell adhesion regulates Merlin/NF2 interaction with the PAF complex
Source: PLoS One. 2021 Aug 23;16(8):e0254697. doi: 10.1371/journal.pone.0254697 (PMC8382200; doi:10.1371/journal.pone.0254697)
Supplement: S5 Table — (XLSX) [file pone.0254697.s012.xlsx]

## Sheet: S5 Table
		S5 Table	Genes regulated in the same direction in the Merlin re-expression and high cell density signatures
			Out of the 251 genes regulated by Merlin re-expression in NF2 mutant cell lines, 52 genes (over 20%) are regulated by high cell density in HMLE cells in the same direction
		Gene Symbol	Merlin re-expression	high cell density
		AJUBA	-15.0572	-5.18329
		AMOTL2	-11.4512	-6.70179
		ANXA8	-9.55366	-14.4717
		ARRDC3	29.3984	6.78589
		BTN3A1	12.906	7.26833
		BTN3A2	12.4337	6.15203
		BTN3A3	18.5929	4.87682
		C4orf34	13.2009	14.3876
		CD14	12.8922	7.05103
		CFB	9.60529	4.56051
		COL12A1	-13.7844	-8.94672
		CPA4	-29.3769	-4.97025
		CTGF	-23.8786	-18.7886
		CYP1B1	16.3006	5.59166
		CYR61	-26.5436	-30.8753
		DDIT4	22.2734	9.92315
		DHRS3	19.534	5.90037
		EDN1	-24.2568	-6.10694
		ETV1	25.0919	10.0459
		F3	-13.3002	-21.422
		FST	-21.9054	-29.2828
		GABARAPL1	13.7837	5.42907
		GDF15	12.5319	13.7159
		GPNMB	20.8865	5.84516
		HBP1	10.6068	8.81885
		KLHL24	28.7806	7.24355
		KRT34	-10.6387	-5.76434
		KRTAP2-4	-28.5506	-8.40077
		KYNU	15.1944	6.54453
		MARCH4	-19.4239	-7.36528
		MFAP5	-14.9518	-12.9612
		MILR1	12.142	10.6679
		NLRP10	-23.4882	-5.28436
		OAS1	12.1317	4.37149
		OAS2	16.7315	5.28341
		ORAI3	16.7965	8.55195
		PCMTD1	15.4858	5.58726
		PGM5P2	-6.95968	-4.28747
		PLCB4	-16.3616	-6.0989
		PNRC1	13.894	5.51752
		RAB27B	35.942	8.90316
		RARRES3	14.4106	8.82718
		RBM24	-21.5286	-5.35581
		SECTM1	19.3048	4.4768
		SEMA7A	-14.6843	-10.3843
		SERPINA3	12.5235	7.3609
		TCP11L2	28.8125	21.5918
		TGFB2	-26.8399	-16.1056
		TMEM40	-13.9652	-9.18782
		TNFSF10	9.70331	4.73615
		TRIM22	16.6969	6.7931
		WWC1	-13.5518	-6.34274
