# Supplementary material for: Cell-cell adhesion regulates Merlin/NF2 interaction with the PAF complex
Source: PLoS One. 2021 Aug 23;16(8):e0254697. doi: 10.1371/journal.pone.0254697 (PMC8382200; doi:10.1371/journal.pone.0254697)
Supplement: S6 Table — (XLSX) [file pone.0254697.s013.xlsx]

## Sheet: S6 Table
S6 Table	Genes regulated by NF2 knockdown in dense HMLE cells
Genes regulated by siNF2 vs Scramble in dense HMLE cells
ID	logFC	AveExpr	t	P.Value	adj.P.Val	B
2006-08-31	-0.72444	10.1022	-5.90494	0.000223484	0.0123053	0.843231
2010-08-31	-0.766862	8.90748	-4.56672	0.00133681	0.0400612	-1.01231
ABAT	1.16466	7.12785	10.3251	2.64095e-06	0.000688371	5.34048
ABCA12	1.04898	10.5454	5.18115	0.000569768	0.022568	-0.127446
ABCA7	0.58955	7.26965	5.37242	0.000441784	0.0190894	0.136598
ABCC2	1.62653	6.99986	9.50255	5.28097e-06	0.0011331	4.65794
ABCD1	0.824099	7.3841	7.07799	5.66782e-05	0.00516075	2.25851
ABHD4	0.829948	9.3335	4.32047	0.00191064	0.0496813	-1.38225
ACADSB	1.0754	7.14085	7.01172	6.09769e-05	0.00542251	2.18346
ACE2	1.44421	5.42068	12.5739	4.94363e-07	0.000231805	6.94294
ACER2	0.974619	7.54367	7.85412	2.49436e-05	0.00312481	3.09717
ACOT2	0.587069	8.74632	4.38102	0.0017486	0.04725	-1.29051
ACSF2	1.06263	8.39463	7.00127	6.16869e-05	0.00544749	2.17158
ACSL5	2.0124	6.52927	18.4597	1.73265e-08	2.94742e-05	9.86223
ACTBL2	0.794285	4.78851	5.87295	0.00023257	0.0126761	0.801949
ACVR1C	1.32957	6.55907	10.8319	1.76356e-06	0.000520518	5.7333
ADAM19	1.0122	10.3746	8.96449	8.54299e-06	0.00156831	4.17863
ADAMTS1	1.41593	7.16995	6.55105	0.000102804	0.00753827	1.64592
ADAMTS6	1.00759	7.40913	5.05354	0.000677125	0.0254185	-0.306631
ADAMTS9	1.16589	5.69038	11.5285	1.03916e-06	0.000373184	6.24176
ADAMTSL3	0.89057	5.47556	8.83535	9.62226e-06	0.00165969	4.05944
ADAMTSL4	1.0999	7.43592	8.66965	1.12324e-05	0.00184564	3.90407
ADM	0.672752	8.96222	4.5284	0.00141239	0.0417275	-1.06931
ADPRH	0.844262	5.47421	5.86659	0.000234424	0.0127341	0.793727
ADRA1B	0.99021	8.57807	11.9994	7.38296e-07	0.00031398	6.56637
AIM1L	0.632754	8.05135	6.08205	0.000179676	0.0106556	1.06911
AIM2	1.24776	4.86191	7.21968	4.85562e-05	0.00458884	2.41711
AKR1C1	-1.78446	8.80562	-7.26071	4.64488e-05	0.00445481	2.46257
AKR1C2	-1.9082	8.62706	-8.76719	1.02516e-05	0.00173478	3.99587
AKTIP	0.641819	9.23681	5.50169	0.000373085	0.0169553	0.311966
AL832451	0.715504	5.0599	7.57431	3.32883e-05	0.00364715	2.80317
ALDH1A3	1.36248	10.41	12.1018	6.86533e-07	0.000299857	6.63497
ALDH6A1	0.812119	8.24329	6.69248	8.73379e-05	0.00686825	1.81394
ALOX15B	-1.97871	9.49411	-11.0104	1.53575e-06	0.000481913	5.86695
ALPP	1.53698	7.64447	12.031	7.2191e-07	0.000311105	6.58757
ALPPL2	0.676201	8.10497	4.48924	0.00149438	0.0432309	-1.12779
AMN1	-0.614031	7.33944	-5.789	0.000258379	0.0134752	0.692914
AMOT	1.39272	6.31198	8.70959	1.08189e-05	0.00180246	3.94177
AMOTL2	1.17045	8.34667	5.35347	0.000452958	0.0194423	0.110678
ANG	-0.812744	6.40807	-5.18946	0.000563446	0.0224704	-0.115866
ANKRD1	2.48059	6.25305	23.9239	1.7347e-09	1.40168e-05	11.5637
ANKRD19P	0.740927	6.83738	6.23586	0.000149154	0.0095531	1.26166
ANKRD2	1.60304	7.73638	14.6342	1.32933e-07	9.16748e-05	8.13959
ANXA3	0.594467	12.4437	4.82675	0.000925607	0.0311631	-0.631053
ANXA9	1.84437	7.47284	9.92087	3.68992e-06	0.000896706	5.01231
APCDD1	0.864288	6.85528	5.99062	0.000200993	0.0115768	0.953072
APOBEC3B	1.62718	10.9813	11.4407	1.10906e-06	0.000381341	6.17956
APOC3	-1.20148	5.93764	-5.53934	0.000355321	0.0163828	0.362574
APOL1	1.27311	6.34641	9.49339	5.32338e-06	0.0011331	4.65001
APOL2	0.748445	7.63735	4.38584	0.00173633	0.0470805	-1.28322
AQP3	-0.945386	11.1205	-4.96635	0.000762923	0.0273983	-0.430459
ARHGAP24	-0.587121	6.31727	-4.91004	0.0008245	0.0289031	-0.511017
ARHGAP25	-0.874289	7.48588	-7.16805	5.13579e-05	0.00475627	2.35961
ARHGAP29	0.820921	10.8791	4.39047	0.00172464	0.0468909	-1.27623
ARHGAP5-AS1	0.991948	7.7511	5.64098	0.000311774	0.0151758	0.498173
ARHGEF17	0.722506	7.56364	6.03374	0.000190617	0.0110808	1.00794
ARHGEF3	1.00088	9.28383	5.30283	0.000484336	0.0204631	0.0411636
ARHGEF38	0.948172	5.04398	4.64501	0.00119551	0.0371011	-0.896482
ARL14	0.755547	5.46682	9.10523	7.51605e-06	0.00146605	4.30666
ARL4A	-0.762335	8.35237	-7.78001	2.6904e-05	0.00323259	3.02019
ARL4D	-0.709737	9.53923	-5.47055	0.000388505	0.0173918	0.26995
ARRDC4	0.669229	8.12251	6.76015	8.0853e-05	0.00650062	1.89339
ASPA	0.62087	3.4962	6.90203	6.8897e-05	0.00591504	2.058
ATF3	0.595023	6.6746	5.20882	0.000549003	0.0220027	-0.0889118
ATG10	-1.04282	8.00326	-7.83707	2.53804e-05	0.00314858	3.07951
ATP12A	0.672553	6.10334	8.05193	2.04369e-05	0.00283197	3.29956
ATP6V0A4	0.949581	6.16285	7.65801	3.05095e-05	0.00346034	2.89208
ATP8A2	1.81214	8.28023	13.4161	2.82638e-07	0.000157502	7.45954
ATPBD4	-0.611858	9.07244	-4.90137	0.000834445	0.0291254	-0.523459
AZGP1	1.04769	6.00173	5.28929	0.000493124	0.0206454	0.0225023
B3GNT7	0.81458	7.46761	5.96553	0.000207313	0.0117348	0.921017
B4GALT4	1.32709	7.84369	6.41944	0.000119906	0.00831355	1.48714
BAIAP2	0.690343	8.84745	6.20766	0.000154299	0.00973523	1.2266
BBOX1	1.33907	4.84473	9.58422	4.9189e-06	0.00109644	4.72835
BCL2L1	1.04103	11.1996	6.1018	0.000175402	0.0105127	1.09402
BCL9	-0.658263	8.27763	-5.95078	0.000211129	0.0118471	0.902128
BDNF	0.651799	6.0874	4.98961	0.000738937	0.0267449	-0.397303
BNC1	-0.724347	11.264	-6.75079	8.17184e-05	0.00653733	1.88243
BRMS1L	0.616652	7.21609	5.16106	0.000585371	0.0229609	-0.155489
BSPRY	1.19668	7.92799	14.2995	1.62573e-07	0.00010509	7.96014
BTG2	1.27097	8.63065	8.32341	1.56421e-05	0.00232981	3.57026
C10orf32	0.738591	6.72645	4.76017	0.001016	0.0332035	-0.727732
C10orf54	0.988696	8.49461	7.48832	3.64343e-05	0.00384835	2.71096
C10orf58	-1.16174	8.57659	-11.2796	1.25124e-06	0.000408498	6.06404
C12orf28	0.964521	5.22803	6.75787	8.10626e-05	0.0065013	1.89072
C12orf5	1.52074	8.93981	12.9602	3.80961e-07	0.000201853	7.18496
C15orf48	3.71065	6.77614	11.0136	1.53199e-06	0.000481913	5.86932
C16orf74	-0.885122	9.86806	-5.18588	0.000566155	0.0225076	-0.120843
C17orf28	1.16611	7.77549	8.70195	1.08967e-05	0.00180612	3.93457
C1orf116	1.59812	10.3347	16.2236	5.39805e-08	6.23108e-05	8.92361
C1orf38	0.874624	8.15928	6.81419	7.60516e-05	0.0063166	1.95639
C1orf9	1.25255	9.21279	8.61023	1.18802e-05	0.00193929	3.84768
C1QTNF6	0.941132	8.49096	6.45775	0.000114628	0.00810698	1.5336
C20orf197	-0.862333	7.38208	-4.47267	0.00153059	0.0438176	-1.15259
C21orf63	-0.641895	9.54406	-5.12693	0.000612953	0.023783	-0.203281
C2CD2L	0.792603	8.4892	4.86865	0.000873172	0.0298643	-0.570538
C2orf15	1.39638	7.41162	8.84154	9.56725e-06	0.00165969	4.06519
C3orf17	-0.685596	9.8875	-5.27941	0.000499641	0.0207837	0.00887488
C4orf26	1.10738	5.03353	6.4143	0.000120635	0.00831355	1.48088
C4orf34	1.0615	8.69759	9.22579	6.74383e-06	0.00136037	4.41481
C4orf49	3.48804	8.31369	18.1553	2.0066e-08	3.24277e-05	9.74436
C5	-0.84347	5.68521	-7.8441	2.51994e-05	0.00314467	3.08679
C5orf4	0.927366	7.32687	5.15355	0.000591328	0.0231104	-0.165998
C6orf15	1.20346	7.33817	6.34589	0.000519085	0.018892	1.14669
C7orf46	1.1423	5.84809	11.4691	1.08591e-06	0.000377395	6.19973
C8orf37	-0.958758	7.59864	-5.65996	0.000304305	0.0149702	0.523319
C8orf51	0.615289	7.27061	6.73968	8.27574e-05	0.00655588	1.86942
C8orf85	0.933146	7.86439	9.01217	8.17874e-06	0.00151922	4.22222
C9orf169	1.32562	8.70887	13.3611	2.92856e-07	0.00016043	7.42703
C9orf21	-0.661087	9.6889	-5.79021	0.000257984	0.0134752	0.694498
C9orf30	-0.587553	10.8521	-5.02364	0.000705311	0.0261483	-0.348963
CA12	-2.17795	10.3016	-10.9408	1.62051e-06	0.000497461	5.8151
CABYR	1.00941	7.6792	7.64448	3.09408e-05	0.00346034	2.87776
CAPRIN2	-1.03534	8.07136	-7.13654	5.31546e-05	0.00487911	2.32436
CARD6	0.79962	6.47367	6.9034	6.87919e-05	0.00591504	2.05957
CASP10	0.848104	5.88293	7.61456	3.19189e-05	0.00354519	2.84602
CASP7	0.623083	8.62479	4.49458	0.00148291	0.0430629	-1.1198
CASZ1	0.588522	8.11018	5.32286	0.000471652	0.0200583	0.0687057
CCDC80	1.77338	8.08896	5.75975	0.000268087	0.0138416	0.654685
CCL20	-2.30213	7.1417	-6.0905	0.000177833	0.0106243	1.07978
CCL5	2.9856	7.29444	18.6969	1.5479e-08	2.94292e-05	9.95205
CCNA1	-1.91968	10.8723	-5.2812	0.000498449	0.0207608	0.011354
CCNE2	0.894322	10.033	6.57283	0.000100239	0.00741375	1.67197
CD180	0.781766	4.35003	4.93976	0.000791359	0.0280455	-0.468439
CD200	0.616954	5.83132	5.64643	0.00030961	0.0150934	0.505397
CD24	1.5569	11.8577	8.15502	1.84484e-05	0.00266193	3.40332
CD274	1.83196	9.0831	5.03191	0.000697393	0.0259683	-0.337245
CD38	0.61025	5.86015	5.56549	0.000343521	0.016068	0.397606
CD53	1.22007	6.09945	8.41105	1.43697e-05	0.0021999	3.65595
CD99L2	0.862902	8.28184	7.72634	2.84293e-05	0.00333776	2.96404
CDC25C	-0.960658	8.09918	-4.72417	0.00106879	0.0344068	-0.780276
CDC42EP3	0.772082	10.9575	5.89208	0.000227091	0.0124615	0.826649
CDCA8	-0.798951	10.1107	-6.62948	9.38893e-05	0.00718188	1.73942
CDH2	1.2584	7.70742	5.59323	0.000331466	0.0156789	0.434658
CDK15	0.747755	5.97021	4.79205	0.000971591	0.032208	-0.681359
CDKN1A	2.08362	10.8906	9.10324	7.52961e-06	0.00146605	4.30486
CDSN	1.06107	8.34665	6.16297	0.000312982	0.0137577	1.1024
CEACAM1	1.28871	7.92124	7.69396	2.93951e-05	0.0034053	2.93
CEP112	-0.945377	5.78863	-4.39963	0.00170178	0.0465071	-1.26241
CEP57	-0.673525	9.68494	-7.86952	2.45563e-05	0.00310551	3.11308
CERCAM	0.674456	7.72072	5.6296	0.00031635	0.0151952	0.483064
CES2	0.712536	9.98269	5.6824	0.00029572	0.0147958	0.55299
CES3	0.948008	6.131	7.86404	2.46934e-05	0.00310551	3.10742
CES4A	0.936108	7.97929	5.39719	0.000427629	0.0187076	0.170392
CFB	0.939647	6.66908	6.30677	0.0004551	0.0166864	1.20496
CFL2	0.587818	10.0245	6.11981	0.0001716	0.0103669	1.11669
CGN	1.14424	7.7586	6.25143	0.000146394	0.00942615	1.28096
CHRNB1	2.26337	10.2727	7.64526	3.09158e-05	0.00346034	2.87859
CHST6	1.1107	8.18996	6.20457	0.000154873	0.00973523	1.22276
CIT	-0.819539	9.29759	-6.25362	0.000146011	0.00942615	1.28367
CITED2	0.783856	10.0135	4.66293	0.00116547	0.0364658	-0.870091
CKB	0.881751	8.31022	4.50485	0.0014611	0.0426597	-1.10445
CKMT1A	-0.610374	12.161	-6.06608	0.000183214	0.0108139	1.04893
CLDN4	1.75806	9.05836	8.99887	8.27862e-06	0.00152899	4.21008
CLDN8	0.708709	4.50696	7.33858	4.27188e-05	0.00426631	2.54826
CLIC3	1.17931	7.49081	8.90023	9.06236e-06	0.00161826	4.11953
CLIP1	0.632368	10.3806	5.29058	0.000492276	0.0206454	0.0242883
CLK1	0.642577	9.12387	4.33646	0.00186634	0.0489229	-1.35797
CLMN	0.87298	9.12709	6.6299	9.38435e-05	0.00718188	1.73992
CLU	1.34206	8.05285	10.0226	3.38827e-06	0.000855564	5.09622
CLYBL	-0.807361	5.80165	-4.4476	0.00158717	0.0448354	-1.1902
CNTN1	-1.47492	8.42588	-4.48341	0.00150701	0.0433732	-1.13651
COBL	1.5714	7.98527	16.3757	4.97404e-08	6.07018e-05	8.99311
COL17A1	-0.722855	9.31214	-7.56189	3.37236e-05	0.00366754	2.78991
COQ10A	0.770584	8.35378	7.86408	2.46923e-05	0.00310551	3.10747
CORO2B	-0.608544	6.91816	-5.39471	0.000429027	0.0187076	0.167005
CPA2	1.16133	4.82876	6.76203	8.06802e-05	0.00650062	1.89559
CPEB3	0.699689	6.62397	5.09906	0.000636511	0.0244041	-0.242428
CPM	-1.14587	7.41649	-9.99776	3.45943e-06	0.000860094	5.07578
CPNE4	0.897101	5.58497	6.19594	0.000156493	0.00973523	1.212
CPPED1	0.937055	9.23646	7.52807	3.49414e-05	0.00373444	2.75369
CRABP2	1.17915	9.22117	4.34402	0.00184579	0.0487131	-1.34651
CRCT1	3.13785	8.46507	6.28075	0.000141346	0.00928547	1.31723
CRIM1	0.696612	10.5522	6.30891	0.000136677	0.0090523	1.35194
CRIP2	-0.682464	10.3622	-4.88527	0.000853272	0.0295908	-0.546614
CRKL	-0.704333	10.4935	-8.172	1.81419e-05	0.00264129	3.42028
CRY1	0.645583	8.39658	7.03946	5.91359e-05	0.00530222	2.21494
CRYAB	0.986597	8.9461	4.46854	0.00153976	0.0440413	-1.15878
CSF3	-1.8635	9.63115	-9.55708	5.0361e-06	0.00110729	4.70502
CSGALNACT1	1.07768	6.85014	6.58344	9.90148e-05	0.0073909	1.68463
CST6	1.38707	8.11753	11.6831	9.2758e-07	0.00035271	6.34998
CTGF	1.08194	8.85226	8.74418	1.04743e-05	0.00176002	3.97429
CTSL2	1.31082	11.3287	7.19066	5.01098e-05	0.00469449	2.38483
CTXN1	0.805722	8.12115	5.0008	0.000727702	0.0265455	-0.381401
CXADR	1.16215	9.38392	6.61235	9.5761e-05	0.00723484	1.71908
CXCL14	-1.17593	7.28153	-5.65355	0.000306805	0.0150474	0.514834
CXCL16	0.834126	9.52595	6.82324	7.52777e-05	0.00628695	1.96691
CYB5R1	1.54355	9.98786	9.77423	4.17787e-06	0.000985642	4.88984
CYBRD1	0.903365	9.49748	4.80396	0.000955538	0.0318063	-0.664073
CYFIP2	2.04563	6.31958	14.4879	1.45078e-07	9.58078e-05	8.06183
CYGB	0.638748	7.97559	6.08588	0.000178839	0.0106556	1.07394
CYP1A1	0.9632	6.41997	6.65603	9.10648e-05	0.00707526	1.7709
CYP4B1	1.85763	6.76917	13.5534	2.58796e-07	0.000146746	7.54003
CYP4F3	0.85312	7.10316	7.90889	2.35956e-05	0.00305174	3.15365
CYR61	2.18182	9.54612	21.5112	4.46815e-09	1.80519e-05	10.8989
DAGLA	1.33079	6.88943	10.8938	1.68059e-06	0.000503975	5.77992
DAPK1	1.42004	6.64378	7.98746	2.17989e-05	0.00292304	3.23409
DBNDD1	0.606933	8.84614	7.60527	3.22293e-05	0.00355523	2.83615
DCAF7	-0.606224	10.6611	-6.64228	9.25154e-05	0.00716498	1.75461
DDAH1	1.19938	10.4403	7.1538	5.21622e-05	0.00481695	2.34368
DDIT4	-0.728698	11.6587	-5.3174	0.000475077	0.0201509	0.0611974
DDX58	1.07411	9.33476	4.42797	0.00163305	0.0455274	-1.21971
DDX60	1.79265	8.11309	6.19904	0.00015591	0.00973523	1.21586
DENND2D	0.984543	6.07381	8.29662	1.60553e-05	0.00238038	3.54391
DEPTOR	-0.876706	6.33714	-4.88249	0.000856567	0.0296414	-0.550614
DIRAS3	0.932956	7.53047	7.26994	4.59886e-05	0.0044377	2.47276
DKK1	2.20858	11.7385	8.51184	1.3045e-05	0.00204492	3.75349
DKK3	-0.603453	9.34719	-4.49687	0.00147802	0.0429595	-1.11638
DNAJC6	1.21374	8.13795	6.86671	7.16816e-05	0.0060969	2.01726
DOCK11	-0.898529	8.16779	-5.0193	0.00070951	0.0261483	-0.355124
DUSP1	-0.796943	11.0143	-6.74282	8.24625e-05	0.00655506	1.87309
DUSP10	0.896707	10.0698	9.71275	4.40324e-06	0.00103128	4.83794
DUSP14	1.05183	10.7078	8.78052	1.01251e-05	0.00172239	4.00833
DUSP22	-0.700587	7.74094	-5.06779	0.000664124	0.0250177	-0.286508
DUSP6	-0.799182	11.297	-7.52622	3.50093e-05	0.00373444	2.75171
DUSP7	-0.607915	12.5019	-6.04027	0.000189095	0.0110236	1.01623
DYRK3	-0.6122	8.23181	-5.23361	0.000531093	0.0215646	-0.0544864
EDA2R	1.66941	7.73385	8.023	2.10361e-05	0.0028448	3.27024
EDN1	2.24179	8.75566	4.83531	0.000914619	0.0308897	-0.618661
EDNRA	-2.02812	7.71249	-9.04692	7.92403e-06	0.00151546	4.25385
EFNB1	-0.855363	9.76089	-6.83299	7.44544e-05	0.0062343	1.97822
EGR1	-0.691909	11.9559	-4.51188	0.00144638	0.0423063	-1.09396
ELF3	1.46636	9.31884	5.91969	0.000219426	0.0121857	0.862212
ELOVL4	0.676517	8.79425	5.41447	0.000418047	0.0183833	0.193907
EML5	1.13597	7.07731	5.54383	0.000353263	0.0163126	0.368601
ENC1	1.68333	8.57073	7.80788	2.61478e-05	0.00317792	3.04921
ENST00000313865	0.649144	5.21356	8.43641	1.40229e-05	0.00216859	3.6806
ENST00000315233	-0.782657	7.16582	-5.6802	0.000296549	0.0147958	0.550085
ENST00000329336	0.723923	5.22715	5.08439	0.000649307	0.024724	-0.263087
ENST00000363709	0.783324	3.65024	4.62057	0.00123782	0.0381024	-0.932544
ENST00000363792	-1.55125	5.46897	-5.43121	0.000408981	0.0180888	0.216659
ENST00000364760	-0.844372	5.90612	-4.47841	0.00151794	0.0435328	-1.144
ENST00000384499	0.709794	7.63198	5.83607	0.000243545	0.0130975	0.754181
ENST00000391240	-1.33211	8.0891	-4.51244	0.00144522	0.0423063	-1.09312
ENST00000400945	0.685443	7.44325	5.0207	0.000708157	0.0261483	-0.353141
ENST00000410305	0.652998	4.67083	4.77591	0.000993799	0.0326809	-0.704807
ENST00000410320	0.769404	6.51539	4.39933	0.00170252	0.0465071	-1.26286
ENST00000410569	-0.599551	5.46727	-4.35138	0.00182599	0.0485156	-1.33535
ENST00000410573	-1.27847	7.13858	-5.2212	0.000539979	0.0217886	-0.0717084
ENST00000424565	-0.696889	7.61662	-4.69796	0.00110908	0.035248	-0.818656
ENST00000435214	0.761392	9.26313	4.87004	0.000871491	0.0298643	-0.568539
ENST00000449115	-0.645014	7.74632	-6.25334	0.00014606	0.00942615	1.28333
ENST00000450308	-0.603099	9.60644	-6.65779	9.08815e-05	0.00707526	1.77297
ENST00000455863	1.54761	7.67703	5.57226	0.000340537	0.0159978	0.406657
ENST00000457995	1.03674	6.16707	4.60493	0.00126572	0.0385938	-0.955658
EPB41L4A	0.699319	6.28117	4.4017	0.00169665	0.0464724	-1.25928
EPB41L5	0.698677	8.53396	5.88941	0.000227847	0.0124818	0.823205
EPGN	1.25014	8.2793	4.64031	0.00120353	0.037214	-0.903416
EPM2AIP1	0.875759	8.86486	6.25137	0.000146404	0.00942615	1.28089
EPS8L2	0.616174	9.28064	6.57809	9.96302e-05	0.00741237	1.67825
EPSTI1	0.800045	6.65703	7.70628	2.90234e-05	0.00337434	2.94297
ERBB3	0.640449	8.32416	4.91013	0.000824401	0.0289031	-0.510892
ERV3-1	1.04725	7.28793	6.21502	0.000152938	0.00967339	1.23576
EVI2B	0.686964	8.78536	4.47541	0.00152454	0.0436831	-1.14849
EYA1	0.983509	5.90061	6.77657	7.93601e-05	0.00644472	1.91257
EZR	0.692769	11.7339	6.83719	7.4103e-05	0.00622099	1.98309
F3	1.21742	10.9597	11.9621	7.58252e-07	0.000314198	6.54116
F5	0.643554	5.56226	6.12195	0.000171153	0.0103669	1.11939
FABP5	-1.37582	10.5177	-7.6288	3.25617e-05	0.0036112	2.85764
FAHD1	0.591732	8.77081	5.82045	0.000248362	0.0131595	0.733887
FAM100B	-0.621505	10.1824	-7.17046	5.12236e-05	0.00475627	2.3623
FAM102B	-0.97436	6.44959	-4.6809	0.00113616	0.0357913	-0.843679
FAM113B	-0.89366	6.84391	-6.41466	0.000120584	0.00831355	1.48131
FAM115A	-0.867506	9.77687	-7.40482	3.98036e-05	0.00405833	2.62057
FAM122A	0.689689	9.40261	5.83369	0.000244273	0.0131078	0.751086
FAM126B	0.941172	8.90757	9.55997	5.02347e-06	0.00110729	4.70751
FAM13B	0.814354	8.98802	6.01127	0.000195949	0.0113296	0.979379
FAM171B	1.41255	9.34163	14.807	1.20005e-07	8.81515e-05	8.23022
FAM207A	0.712095	8.34362	4.43786	0.00160975	0.0451247	-1.20483
FAM26E	1.31013	5.77532	6.60834	9.62058e-05	0.00723484	1.7143
FAM47E	0.700367	4.32892	7.20856	4.91453e-05	0.00463098	2.40475
FAM49A	1.44516	6.29142	9.60739	4.82126e-06	0.00108214	4.74821
FAM50A	0.633517	9.50383	4.72143	0.00107293	0.0345055	-0.784282
FAM70A	1.7183	8.14957	5.77075	0.00026439	0.0137164	0.669078
FAM84A	0.908763	8.37088	8.40673	1.44296e-05	0.0021999	3.65175
FAT2	-0.904824	9.72955	-4.98988	0.000738663	0.0267449	-0.396918
FBXW11	-0.586291	9.62086	-4.48075	0.00151282	0.0434631	-1.1405
FDXR	0.716436	8.6169	4.41062	0.00167477	0.0462082	-1.24584
FEZ1	-1.80609	8.41158	-11.3589	1.17883e-06	0.000399206	6.12118
FGF1	1.01025	6.62142	5.04237	0.000687511	0.0257785	-0.32243
FGF2	0.859984	9.32224	5.63439	0.000314416	0.0151835	0.489423
FHL1	-1.83385	7.53995	-6.63516	9.32774e-05	0.00718188	1.74616
FHOD3	-0.904942	8.3997	-7.28161	4.54137e-05	0.00442113	2.48564
FKBP1A	-0.591135	8.59864	-5.47934	0.000384086	0.0172898	0.281818
FKBP5	-0.62388	11.635	-6.25421	0.000145907	0.00942615	1.2844
FLJ41484	0.691728	5.58479	5.56112	0.000345464	0.0161122	0.391758
FLRT3	-0.875157	10.1354	-7.52886	3.49121e-05	0.00373444	2.75455
FLVCR2	1.54797	7.06988	16.1152	5.725e-08	6.24712e-05	8.87347
FMNL2	-0.866847	9.91184	-6.72965	8.37085e-05	0.0065989	1.85765
FMR1	-0.619138	9.71921	-6.32522	0.00013405	0.00895169	1.37199
FOLR1	1.84052	6.91814	16.3827	4.95538e-08	6.07018e-05	8.9963
FOS	-1.01962	9.17049	-8.28708	1.62053e-05	0.00239165	3.53451
FOXA1	0.866049	9.07911	6.51279	0.000107483	0.00777228	1.6
FOXK1	-0.69232	9.1648	-6.61337	9.56488e-05	0.00723484	1.72029
FOXL1	-0.589712	7.36207	-5.74796	0.000272111	0.0139601	0.639244
FRMD5	1.11375	8.43704	6.98154	6.3052e-05	0.00553778	2.1491
FSCN1	-0.838237	12.4253	-5.47417	0.000386678	0.017334	0.274841
FST	1.9899	10.3774	16.3397	5.07085e-08	6.07018e-05	8.97676
FSTL1	0.744645	9.5616	7.96921	2.22025e-05	0.00294101	3.21547
FUCA1	0.807373	6.53429	6.6409	9.26631e-05	0.00716498	1.75297
GAB2	0.791218	6.24152	8.66805	1.12494e-05	0.00184564	3.90256
GABRE	0.928315	7.7924	6.47597	0.000112208	0.00795321	1.55562
GABRP	2.4713	7.82693	8.12893	1.89307e-05	0.0026836	3.37717
GADD45B	0.617592	8.41759	5.50026	0.000373779	0.0169553	0.310038
GAL3ST4	0.62077	7.66599	6.10068	0.00017564	0.0105127	1.09262
GALNT5	3.2262	8.47517	8.55074	1.25701e-05	0.00202129	3.79085
GATA3	1.26619	9.29634	16.5751	4.47265e-08	6.02336e-05	9.08296
GATM	1.12509	7.22476	8.39091	1.46517e-05	0.00221254	3.63633
GBP2	0.780753	5.06892	5.66835	0.000301063	0.0148787	0.534422
GBP4	0.604854	5.13	5.22689	0.000535881	0.0216503	-0.0638014
GDF15	1.5834	10.6816	7.22074	4.85002e-05	0.00458884	2.41829
GDPD3	2.24147	9.30321	12.7104	4.50514e-07	0.000217329	7.02946
GGT6	0.782721	7.95502	5.7213	0.000281455	0.0143258	0.604246
GJA5	4.51754	7.40137	27.652	4.75868e-10	7.69027e-06	12.3881
GJB2	-1.09161	10.0999	-7.96316	2.23382e-05	0.00294691	3.20928
GLI3	-0.784496	9.00206	-5.7496	0.000271547	0.0139601	0.641394
GLRB	1.01987	7.34938	5.43988	0.000404369	0.0179528	0.228425
GLT8D2	-0.615516	9.32374	-4.80076	0.000959823	0.0318833	-0.668716
GNAL	-0.812817	8.85072	-5.97757	0.000204254	0.0116531	0.936405
GNE	1.29036	8.57957	8.74057	1.05097e-05	0.00176002	3.9709
GOLT1A	0.968022	6.91788	8.08607	1.97535e-05	0.00276386	3.33405
GPC6	-0.83092	7.38612	-5.73874	0.000275304	0.014057	0.627152
GPR1	1.14509	6.02249	8.14403	1.865e-05	0.00266761	3.39231
GPR110	2.06555	8.67477	4.50036	0.00147059	0.0428206	-1.11116
GPR115	0.686102	6.00613	4.55533	0.0013588	0.0405147	-1.02922
GPR137	0.696937	8.52699	4.9506	0.000779631	0.0278014	-0.452943
GPR160	1.1688	6.3538	4.36928	0.00177882	0.0476982	-1.30825
GPRC5A	1.61146	11.7335	10.9321	1.63147e-06	0.000497461	5.80858
GPSM2	-0.623441	11.1426	-4.90511	0.000830148	0.0290381	-0.518102
GRAMD2	1.47601	9.02146	10.9705	1.58369e-06	0.000492178	5.83729
GRAMD3	1.03561	10.2373	5.01516	0.000713534	0.026207	-0.360993
GRHL1	0.971688	7.70762	7.40578	3.97629e-05	0.00405833	2.62161
GRIP1	-0.959068	7.88114	-7.48194	3.66805e-05	0.00386173	2.70408
GSDMA	0.706047	8.06572	6.14952	0.000165523	0.0101132	1.15399
GSTA4	-1.43601	6.2278	-6.19424	0.000156813	0.00973523	1.20989
GUCY1A3	1.4302	6.84968	12.8728	4.03857e-07	0.000208509	7.13094
GUCY1B3	0.639191	5.84044	5.63981	0.000312241	0.0151758	0.496622
GXYLT1	0.766322	8.92345	6.63222	9.35935e-05	0.00718188	1.74267
HCAR1	0.986247	9.04198	6.67967	8.86289e-05	0.00695285	1.79883
HCAR2	1.36573	7.22909	6.10171	0.000175421	0.0105127	1.09391
HCAR3	1.21378	6.31406	7.61567	3.18819e-05	0.00354519	2.84721
HCCS	0.598826	10.6144	6.32914	0.000133426	0.00892848	1.37681
HERC5	2.41415	6.68001	22.5843	2.89822e-09	1.53982e-05	11.2094
HERC6	1.63809	9.35564	5.46192	0.000392903	0.0175643	0.258271
HEXIM1	1.04814	9.95653	10.7068	1.94535e-06	0.000556423	5.63821
HEY1	-1.44604	6.67721	-7.55931	3.38147e-05	0.00366754	2.78715
HHAT	0.762621	6.98783	8.10166	1.94497e-05	0.00273319	3.34976
HIP1	-0.830088	8.81303	-7.90455	2.36994e-05	0.00305174	3.14919
HIST1H4H	0.716813	8.89536	8.13876	1.87475e-05	0.00266933	3.38703
HIST2H2BE	0.685581	8.62402	7.31534	4.37965e-05	0.00432889	2.52277
HLA-DMA	0.714559	7.30711	7.66832	3.01854e-05	0.00346034	2.90296
HMGA2	-0.794829	9.91076	-4.42608	0.00163754	0.0455874	-1.22256
HNMT	0.699084	5.71378	5.29791	0.000487512	0.0205167	0.0343822
HOXC5	-0.613483	7.75029	-4.55808	0.00135345	0.0404297	-1.02513
HS3ST3A1	-0.872424	8.51286	-4.89567	0.000841061	0.029293	-0.531655
HSH2D	0.760406	7.40144	5.52118	0.000363771	0.0166301	0.338193
HSPB8	1.67348	7.3402	7.07431	5.69078e-05	0.00516662	2.25436
HTR1D	1.89554	8.91476	10.3788	2.5283e-06	0.000664366	5.38307
HTR7	-0.854334	7.0976	-4.83931	0.000909536	0.0308102	-0.612878
IDS	0.739038	10.8196	5.37108	0.000553732	0.0212868	0.115923
IFI44	1.6855	6.39527	14.848	1.17147e-07	8.80539e-05	8.25151
IFI6	1.53401	9.18243	10.5145	2.26667e-06	0.000605462	5.4896
IFIT1	2.31051	6.61877	12.1172	6.79106e-07	0.000299857	6.64522
IFIT2	2.53762	6.53651	19.3087	1.16441e-08	2.68822e-05	10.176
IFIT3	1.99579	7.28284	19.1201	1.27003e-08	2.73659e-05	10.1082
IFIT5	0.869959	8.4359	8.85466	9.45177e-06	0.00165969	4.07736
IFNGR2	-0.727758	10.3047	-6.16301	0.000162842	0.0100252	1.17088
IGFL3	2.47884	7.31598	18.9219	1.3926e-08	2.81313e-05	10.0357
IL1A	-1.10068	12.0651	-6.51573	0.000107116	0.00777228	1.60353
IL1B	-1.76586	10.4478	-12.5724	4.94865e-07	0.000231805	6.942
IL1R2	2.02851	7.64991	7.45364	3.7794e-05	0.00391519	2.67353
IL6	1.62517	6.83111	8.38624	1.47179e-05	0.00221254	3.63178
IL7R	1.29086	8.57045	7.65695	3.0543e-05	0.00346034	2.89096
IMPACT	-0.647756	9.2555	-5.70348	0.000287897	0.0145166	0.580784
INA	0.923378	6.60686	5.00868	0.00071989	0.0263506	-0.370198
INPP4A	0.695089	9.00323	7.75025	2.77385e-05	0.00328402	2.98909
INPP5D	1.90869	8.3061	15.6593	7.36092e-08	6.43006e-05	8.65751
IPO8	-0.766034	9.89251	-6.39137	0.000123942	0.00848717	1.45295
IQGAP3	-0.820079	8.7705	-6.81224	7.6219e-05	0.0063166	1.95413
ITGA5	-0.821211	11.3433	-5.5969	0.000329907	0.0156348	0.439548
ITGA6	-0.681131	12.3428	-6.5028	0.000108744	0.00781045	1.58798
ITGBL1	0.7428	6.65863	8.52865	1.28375e-05	0.00203232	3.76964
IVL	0.944905	7.07027	6.15566	0.000164297	0.0100764	1.16168
JARID2	-0.966864	10.0661	-6.0619	0.000184154	0.0108416	1.04364
JHDM1D	-1.30103	7.58709	-4.66035	0.00116974	0.0365288	-0.873888
JPX	-0.865783	6.69325	-4.69201	0.00111844	0.0354404	-0.827376
JUNB	-0.743815	10.5409	-5.25423	0.000516677	0.0211821	-0.0259226
KAT2B	0.758243	8.24522	4.74456	0.00103854	0.0337551	-0.750496
KCNK15	0.874116	8.46428	4.33701	0.00186484	0.0489229	-1.35714
KDR	0.625092	5.45123	7.41406	3.94145e-05	0.00405705	2.63061
KIAA0513	0.606733	7.30933	6.10253	0.000175245	0.0105127	1.09495
KIAA1244	1.07218	7.70321	6.57694	9.97621e-05	0.00741237	1.67688
KIF14	-0.718857	9.7654	-4.47947	0.00151562	0.0435048	-1.14241
KIFC1	-0.674687	9.6207	-5.33686	0.000463	0.0198	0.0879208
KLF10	-0.763957	10.2979	-9.22233	6.76472e-06	0.00136037	4.41173
KLF13	-1.16474	9.21818	-7.52186	3.517e-05	0.00373925	2.74703
KLF7	-0.74886	11.9981	-6.11581	0.000172437	0.010398	1.11166
KLK5	1.43475	11.0848	7.34249	4.25404e-05	0.00426631	2.55255
KLK6	2.95252	10.1179	22.3819	3.13996e-09	1.53982e-05	11.1527
KLK7	2.01828	10.4881	20.1606	7.9442e-09	2.33422e-05	10.4704
KLK8	0.885818	9.46131	5.40785	0.000421687	0.0185071	0.18491
KMO	0.798483	5.06835	5.098	0.000637428	0.0244103	-0.243922
KPNA1	-0.597269	9.91968	-5.25862	0.000513658	0.021149	-0.0198403
KPNA5	0.639192	7.42761	4.74298	0.00104084	0.0337762	-0.75279
KREMEN1	-0.951444	8.77655	-7.81939	2.58422e-05	0.00317243	3.06117
KRT13	1.23923	10.619	7.03787	5.92396e-05	0.00530222	2.21314
KRT18	0.84091	12.6614	8.67553	1.55247e-05	0.00214711	3.87191
KRT34	1.52159	7.25951	4.63983	0.00120435	0.037214	-0.904123
KRT6B	-0.780669	12.5789	-5.32715	0.000468981	0.0199709	0.0745997
KRT8	1.36221	12.786	11.4836	1.07425e-06	0.000377395	6.21004
KRT80	1.93774	8.05359	14.6564	1.31189e-07	9.16748e-05	8.15131
KRT81	0.769949	12.9772	6.50386	0.000108609	0.00781045	1.58926
KRT86	0.700105	11.4076	7.65094	3.07343e-05	0.00346034	2.88459
KRTAP2-4	0.70137	9.04555	5.02563	0.000703398	0.0261483	-0.346143
KYNU	-0.668524	6.90909	-5.70888	0.000285926	0.0144751	0.587907
LAMA4	1.25302	5.77915	10.8262	1.77151e-06	0.000520518	5.72894
LAMC2	-0.700273	12.1137	-5.21919	0.000541434	0.0217929	-0.0745025
LAMP3	1.56125	7.71403	11.6307	9.63891e-07	0.000362255	6.31344
LATS2	0.705655	9.01028	6.50359	0.000108643	0.00781045	1.58893
LAYN	1.19524	7.74376	4.45782	0.00156383	0.0445328	-1.17485
LCE1B	1.14374	5.47729	9.85103	3.91398e-06	0.000944059	4.95422
LCE1C	0.76871	7.89373	5.66845	0.000301025	0.0148787	0.534554
LCE1F	0.751886	8.09654	7.17449	5.09989e-05	0.00475315	2.36681
LCN2	1.79064	9.4181	7.04267	5.89268e-05	0.00530222	2.21858
LGALS9B	0.722531	6.6107	7.91708	2.3401e-05	0.00305174	3.16206
LHX1	-0.734944	8.16426	-5.38831	0.00043265	0.0188206	0.158279
LIF	1.39015	6.96292	8.28411	1.6768e-05	0.00243214	3.52833
LIMCH1	0.690748	5.8242	5.92322	0.000218467	0.0121533	0.866749
LIMK2	0.607402	10.1918	6.36078	0.000128509	0.00871596	1.41559
LINC00052	3.5406	7.1128	11.7591	8.77684e-07	0.000350218	6.40254
LIPA	0.687257	10.6679	5.6336	0.000314734	0.0151835	0.488376
LIPH	2.69855	8.50814	15.8461	6.6353e-08	6.43006e-05	8.747
LIPK	2.25642	5.19626	11.7146	9.06576e-07	0.000351903	6.37177
LMO3	1.51398	4.99567	13.8089	2.20134e-07	0.000131758	7.68711
LMO7	1.19633	9.06319	5.62948	0.0003164	0.0151952	0.482901
LNX1	0.59941	6.28907	4.9378	0.000793495	0.0280904	-0.471237
LOC100130581	-0.68384	6.81331	-4.78571	0.000980255	0.0323624	-0.69057
LOC100132167	-0.906618	5.56485	-5.30102	0.000485504	0.0204856	0.0386658
LOC100287290	0.941969	5.29446	4.51037	0.00144952	0.0423599	-1.0962
LOC151009	0.733077	10.792	5.85297	0.000238449	0.0129094	0.776091
LOC388022	1.36571	10.5943	4.52474	0.00141985	0.0418473	-1.07477
LOXL2	-0.924141	9.23592	-5.68554	0.000294542	0.0147824	0.557128
LOXL3	0.666251	8.14744	5.36369	0.000446894	0.0192588	0.124663
LPAR3	-0.826057	9.99546	-7.9835	2.18859e-05	0.00292304	3.23005
LPGAT1	-1.30368	9.30834	-11.7025	9.14572e-07	0.000351903	6.36342
LPHN2	1.91598	8.16611	9.02565	8.0789e-06	0.00151813	4.2345
LRIG3	-0.846923	9.1213	-6.35402	0.000129543	0.00875935	1.40731
LRRFIP1	-1.05731	9.12411	-6.16235	0.000252565	0.0123668	1.12652
LRRIQ1	0.776523	5.55758	4.43103	0.00162581	0.0454172	-1.21511
LRRN3	0.890922	4.96563	7.65922	3.04713e-05	0.00346034	2.89335
LURAP1L	1.07426	9.41496	5.2865	0.000494955	0.0206685	0.0186554
LY6G6C	1.26788	6.93958	11.2048	1.32397e-06	0.000423685	6.0098
LY75	0.838442	5.86765	4.96298	0.000766463	0.0274644	-0.435263
LYPD6B	0.659535	7.22011	6.03143	0.000191158	0.0110923	1.00501
LYRM2	0.684045	11.3163	5.29827	0.000487276	0.0205167	0.0348829
LYZ	0.66181	4.47831	4.4668	0.00154363	0.044113	-1.16138
MAD2L2	-0.611046	9.57671	-5.82417	0.000247205	0.0131197	0.738726
MAL	1.01792	6.79673	11.2057	1.32306e-06	0.000423685	6.01046
MALL	0.635122	10.9468	6.42436	0.000119215	0.00831355	1.4931
MAOA	-0.758946	9.51699	-4.52387	0.00142163	0.0418473	-1.07607
MAP1LC3B2	-0.61933	11.7408	-5.33403	0.000464736	0.0198424	0.0840375
MAP2	1.58999	7.44018	9.7844	4.14181e-06	0.000984595	4.8984
MAP3K13	1.58283	6.59412	11.9689	7.54564e-07	0.000314198	6.54577
MAP3K8	0.773446	7.51284	5.15052	0.000593747	0.023149	-0.170236
MAPK6	-0.712017	10.6072	-5.7481	0.000272063	0.0139601	0.639427
MARCH3	1.00868	10.0893	6.13378	0.000168713	0.0102692	1.13424
MARCH4	0.960586	7.57395	6.55455	0.000102387	0.00753827	1.6501
MARK1	-0.941152	8.41634	-4.81365	0.000942676	0.0315516	-0.650012
MATN2	0.950355	6.86021	6.80334	7.69898e-05	0.00634792	1.94377
MCOLN3	0.656193	8.7293	4.97491	0.000753995	0.0272052	-0.418241
MCTP1	-1.60751	7.92129	-6.76509	8.04003e-05	0.00649655	1.89917
MDM2	1.15077	11.507	14.2479	1.67767e-07	0.000106321	7.93196
MED28	-1.07761	9.91869	-8.21276	1.74283e-05	0.00256045	3.46091
MFAP2	-0.965333	8.22004	-5.61252	0.000323354	0.0153919	0.460354
MFAP3L	0.691937	6.65892	6.61231	9.57658e-05	0.00723484	1.71903
MFAP5	1.05309	9.78242	9.14617	7.24339e-06	0.00144515	4.34355
MFGE8	-0.671451	9.83816	-4.76344	0.00101134	0.033127	-0.722964
MFSD1	0.701113	10.8562	7.91519	2.34456e-05	0.00305174	3.16013
MGAT4A	1.83229	6.94612	9.49223	5.32876e-06	0.0011331	4.64901
MGC14436	0.851303	6.54741	6.77703	7.93189e-05	0.00644472	1.9131
MGP	0.926659	5.37806	6.85308	7.27888e-05	0.00614257	2.0015
MICB	0.832748	10.4163	5.67521	0.000298441	0.0147958	0.543492
MIR22HG	0.838589	7.19642	6.45038	0.000115623	0.00815953	1.52468
MIR622	0.996159	12.756	8.52435	1.28902e-05	0.00203232	3.76551
MITF	1.56915	8.17867	15.1178	1.00116e-07	8.08963e-05	8.38974
MLLT11	-0.597488	11.1485	-6.55193	0.000102699	0.00753827	1.64697
MME	1.30391	8.77253	5.76722	0.00026557	0.0137427	0.664463
MMP1	-1.47522	7.14302	-4.72642	0.00106541	0.034388	-0.776987
MMP2	-0.851364	7.33138	-5.44933	0.000399409	0.0177729	0.241231
MPP1	-0.968156	8.91949	-6.53909	0.000104242	0.00762265	1.63158
MPP7	-0.690186	8.2297	-5.81464	0.000250181	0.0132126	0.726326
MRGPRX3	-0.848135	6.19161	-8.19985	0.000781949	0.0224238	2.67644
MRPL33	0.646915	8.81539	5.40727	0.000422009	0.0185071	0.184118
MRPS16	-0.841213	10.3658	-8.93391	8.78594e-06	0.00158643	4.15055
MSN	-0.738073	12.0584	-8.5077	1.30967e-05	0.00204492	3.7495
MT1X	-0.822837	12.3782	-6.19885	0.000155945	0.00973523	1.21562
MTSS1	-1.70876	9.96081	-9.60744	4.82102e-06	0.00108214	4.74826
MUC1	1.64966	8.58159	11.5813	9.99461e-07	0.000371306	6.27891
MUC16	1.69841	6.70401	12.9662	3.79454e-07	0.000201853	7.18863
MX1	0.79376	6.31776	8.03172	2.08536e-05	0.00283197	3.27909
MYD88	0.676726	10.2603	6.91225	6.81138e-05	0.00590216	2.06975
MYEOV	0.911028	7.62133	7.47367	3.70022e-05	0.00388295	2.69516
MYO5B	0.707369	9.56244	4.59857	0.00127727	0.0388368	-0.965075
MYO5C	1.10215	8.18946	5.57949	0.00033738	0.0158907	0.416316
MYPN	1.84456	7.16555	7.76379	2.73554e-05	0.00326256	3.00325
NAALADL2	1.78967	4.92316	13.922	2.05101e-07	0.000127482	7.75111
NALCN	2.01054	6.42404	18.5696	1.64416e-08	2.94742e-05	9.90406
NAT1	0.812397	5.66321	6.55062	0.000102855	0.00753827	1.6454
NCAPD2	-0.630421	11.4525	-5.28244	0.000497629	0.0207534	0.0130625
NCCRP1	2.21579	10.0768	22.2309	3.3349e-09	1.53982e-05	11.1099
NCEH1	1.05633	11.179	5.87096	0.000233148	0.0126862	0.79938
NCS1	-0.591442	10.873	-5.60244	0.000327564	0.0155694	0.446938
NDE1	-0.761196	9.95925	-4.71799	0.00107815	0.0345493	-0.789319
NDRG1	-1.60392	11.5502	-11.8168	8.41727e-07	0.000340068	6.44224
NEBL	1.45943	8.01666	7.64823	3.08207e-05	0.00346034	2.88173
NEGR1	0.989732	6.27197	8.39278	1.46252e-05	0.00221254	3.63816
NEK11	0.828483	6.47406	4.70523	0.00109774	0.0349557	-0.807997
NEK3	-0.998826	8.23812	-7.04104	5.90329e-05	0.00530222	2.21673
NEK7	0.797786	10.5238	6.72965	8.37087e-05	0.0065989	1.85765
NEO1	-0.64454	8.78986	-6.19364	0.000156928	0.00973523	1.20913
NEU1	0.641311	9.87032	5.56671	0.000342981	0.016068	0.399237
NF2	-1.90783	9.43611	-14.97	1.09081e-07	8.59908e-05	8.31439
NFATC2	0.634208	7.07417	5.63665	0.000313507	0.0151835	0.492425
NIPAL4	-1.19432	10.2899	-9.68815	4.49713e-06	0.0010457	4.81708
NLRP10	1.37971	6.44363	6.95993	6.45852e-05	0.00564178	2.12441
NM_001136529	-1.32705	9.40864	-6.6073	9.63207e-05	0.00723484	1.71307
NM_004105	0.937738	11.3869	6.67592	8.90103e-05	0.00696587	1.79441
NM_018494	0.829797	8.68853	6.48158	0.000111473	0.00795321	1.5624
NMU	1.00864	8.78954	8.04793	2.05185e-05	0.00283197	3.29552
NOD2	-0.629789	6.01461	-5.03932	0.000690376	0.0258559	-0.326748
NOTCH1	1.12948	9.0285	9.78407	4.14297e-06	0.000984595	4.89812
NPIPL3	-1.08925	9.44636	-5.71357	0.00028423	0.0144443	0.594076
NRARP	-0.681389	8.74015	-5.26925	0.000506439	0.0210123	-0.00515099
NREP	-2.00515	8.38365	-7.74003	2.80314e-05	0.00330658	2.97839
NRG1	-0.774484	8.27676	-6.90077	6.89945e-05	0.00591504	2.05654
NSAP11	0.663889	5.18054	6.26486	0.000144059	0.00940631	1.29758
NT5C2	0.866569	10.4263	7.80764	2.61541e-05	0.00317792	3.04896
NTN4	1.22586	9.27294	7.17393	5.10301e-05	0.00475315	2.36618
NUDT11	-0.708243	6.89364	-4.71771	0.00107856	0.0345493	-0.789717
NYNRIN	1.19443	7.21827	7.07186	5.72082e-05	0.00515081	2.25135
OAS2	0.926426	6.5104	6.19813	0.00015608	0.00973523	1.21473
OASL	2.04445	7.62131	19.3279	1.1542e-08	2.68822e-05	10.1829
OAT	0.890105	11.7889	5.07563	0.000657079	0.0248101	-0.275438
OBFC2A	1.04455	9.80245	5.4758	0.000385857	0.0173212	0.277044
OCLN	1.29253	11.2606	5.32993	0.000467263	0.019924	0.0784101
OGFRL1	-0.614525	10.3984	-6.6039	9.67004e-05	0.00723484	1.70902
OLFML3	0.753068	5.76021	7.46128	3.74899e-05	0.00389617	2.68178
OR5M10	0.69529	4.30566	5.78751	0.000258863	0.0134752	0.690972
OR7E14P	0.776147	10.2441	6.21748	0.000152486	0.00967339	1.23882
OSBPL5	-0.905578	8.31177	-7.65998	3.04472e-05	0.00346034	2.89416
OSCP1	0.794743	7.19113	5.54842	0.000351172	0.0162844	0.374758
OSR2	1.30475	8.95241	8.32679	1.55907e-05	0.00232981	3.57359
OXTR	0.764697	7.29991	7.40605	3.97515e-05	0.00405833	2.62191
P2RY6	1.67365	8.14394	10.6207	2.08262e-06	0.000585325	5.57199
PADI2	0.90862	6.71204	7.4694	3.71695e-05	0.0038867	2.69055
PAFAH1B2	-0.597226	11.7625	-5.81634	0.000249646	0.0132059	0.728545
PAK1	-0.645139	10.3741	-6.04975	0.000186913	0.0109442	1.02825
PAPD7	-0.59647	9.69971	-6.30962	0.000136562	0.0090523	1.35281
PAQR7	0.828787	7.06136	5.61796	0.000321106	0.0153301	0.467589
PARD6B	0.803119	9.96402	5.97837	0.000204054	0.0116531	0.937423
PARD6G	-0.65614	8.68378	-5.84627	0.000240455	0.0129529	0.767411
PARP3	0.61426	8.10678	4.3698	0.00177746	0.0476982	-1.30746
PC	-0.6626	9.17999	-4.8506	0.000895357	0.0304619	-0.596575
PCDH7	0.641397	8.3552	6.18351	0.000158856	0.0098172	1.1965
PCTP	-0.803795	9.71457	-5.80973	0.000251728	0.0132526	0.719936
PDCD1LG2	1.53323	8.83941	4.56258	0.00134476	0.0402444	-1.01845
PDCD4	-0.779513	9.60864	-4.46536	0.00154687	0.0441663	-1.16355
PDE6A	0.601306	5.43355	6.35997	0.000128632	0.00871596	1.4146
PDIA5	-0.614406	9.1977	-6.06026	0.000184524	0.0108436	1.04156
PGBD2	0.639595	6.59485	6.19717	0.000156262	0.00973523	1.21353
PGPEP1	0.673844	8.0372	6.20282	0.000155201	0.00973523	1.22057
PHF6	-0.75469	9.83475	-5.93566	0.000215122	0.0120085	0.882729
PHGDH	-1.09776	11.6822	-5.2305	0.000533301	0.0216271	-0.0587935
PHLDA1	-0.694474	11.529	-7.27731	4.56249e-05	0.00442836	2.48089
PHPT1	0.679662	8.99715	5.21398	0.000545217	0.0218906	-0.0817297
PI4K2B	-0.95624	8.45169	-7.03564	5.93856e-05	0.00530222	2.21062
PIK3R3	0.676965	9.39595	6.31908	0.000135031	0.00899866	1.36445
PKIB	0.80793	7.12559	5.53411	0.000357734	0.0164471	0.355555
PKP1	-0.696407	10.5246	-4.51355	0.00144291	0.0423063	-1.09147
PLA2G16	1.1475	6.44355	9.62465	4.74985e-06	0.00108113	4.76298
PLAC8	1.67417	7.01183	8.84596	9.5281e-06	0.00165969	4.0693
PLAUR	0.88646	11.2564	5.12457	0.000614908	0.0238303	-0.206586
PLEKHA6	1.25854	8.50356	15.8101	6.76876e-08	6.43006e-05	8.72986
PLEKHA7	1.22967	8.81814	9.66179	4.60019e-06	0.00105449	4.79467
PLEKHB1	0.836512	6.91287	5.42514	0.000412243	0.0181856	0.208415
PLK1S1	-0.935048	8.35325	-7.70937	2.89308e-05	0.00337434	2.94623
PLK2	2.43917	10.3986	9.96278	3.56226e-06	0.000877884	5.04697
PLK3	0.980618	9.60279	8.91363	8.95124e-06	0.00160729	4.13189
PLOD2	0.683059	11.0103	5.65494	0.00030626	0.0150435	0.516677
PLSCR1	0.641715	10.0773	6.52943	0.00010542	0.00769139	1.61999
PLTP	1.03477	8.97497	4.33106	0.00188117	0.0490728	-1.36616
PNPLA3	1.25254	8.50605	4.9717	0.000757329	0.027258	-0.42282
PODXL	1.12188	8.20996	10.2088	2.90426e-06	0.000750949	5.24747
POLH	0.713668	10.1878	4.55705	0.00135545	0.040452	-1.02666
POLR3GL	-0.635838	6.12175	-4.78722	0.000978181	0.032327	-0.688372
PPIP5K1	-0.671777	9.44557	-5.19086	0.000562387	0.0224684	-0.113913
PPL	0.869702	9.03197	4.3401	0.00185642	0.0488213	-1.35246
PPM1D	0.736016	9.45706	8.83181	9.65382e-06	0.00165969	4.05615
PPP4R4	-1.17026	6.73213	-5.50621	0.0003709	0.0169081	0.318061
PRICKLE1	0.871091	9.97807	7.56573	3.35883e-05	0.00366754	2.79401
PRKAB1	0.633055	10.2145	4.33846	0.00186089	0.0488594	-1.35495
PROM2	0.773251	9.9619	7.40134	3.99511e-05	0.00406057	2.61678
PRR15	0.920912	8.65572	8.00542	2.14097e-05	0.00288326	3.25238
PRR15L	2.7007	7.57386	12.747	4.39502e-07	0.000215412	7.05246
PRSS2	-1.46525	9.16507	-4.87611	0.000864182	0.0297739	-0.559798
PRSS22	0.906249	8.27801	9.014	8.16508e-06	0.00151922	4.22389
PRSS23	1.5708	7.33043	15.9506	6.26388e-08	6.32671e-05	8.79648
PSCA	0.809778	8.23678	6.85724	7.24489e-05	0.0061299	2.00631
PSG1	0.959762	5.32874	7.46663	3.72785e-05	0.0038867	2.68756
PSG2	2.24582	4.89778	12.8633	4.06426e-07	0.000208509	7.12507
PSG3	2.39986	4.51879	12.7457	4.39874e-07	0.000215412	7.05168
PSG4	3.3909	7.95756	16.0918	5.79851e-08	6.24712e-05	8.86257
PSG5	3.70112	6.33722	33.7901	7.89071e-11	2.55036e-06	13.365
PSG7	2.59213	7.56138	15.3484	8.77156e-08	7.26937e-05	8.50533
PSG8	0.723689	4.29416	4.93123	0.000800718	0.0282842	-0.480641
PSIP1	-0.668055	8.74418	-4.8694	0.000872268	0.0298643	-0.569463
PSMB10	0.604664	7.96742	4.8311	0.000920005	0.0310068	-0.624754
PTCHD4	1.45437	5.8799	7.26779	4.60951e-05	0.0044377	2.47039
PTGER2	1.12612	8.26195	4.34813	0.0018347	0.0486074	-1.34028
PTGER4	0.845431	8.0391	6.47685	0.000112093	0.00795321	1.55668
PTGS1	-1.08779	8.92002	-6.43316	0.000117987	0.0082901	1.50379
PTHLH	-0.632286	8.35604	-8.18147	1.79732e-05	0.00262856	3.42974
PTPN22	0.97549	4.33741	7.00789	6.12362e-05	0.00542251	2.17911
PTPRJ	0.855902	7.96296	7.86937	2.45599e-05	0.00310551	3.11293
PTPRS	-1.22357	9.43728	-6.79405	7.78034e-05	0.00636809	1.93296
PTPRZ1	-2.79452	6.85679	-16.0213	6.0257e-08	6.28247e-05	8.8297
PVRL1	-0.770851	8.73289	-5.11974	0.000618944	0.0239579	-0.213377
PVRL4	0.785592	7.91472	6.31304	0.000136006	0.00904497	1.35702
PXDN	0.93067	10.1426	6.87347	7.11388e-05	0.00606669	2.02508
PYROXD1	-0.783107	9.80811	-6.44073	0.000116941	0.00823452	1.51298
QPRT	0.588437	7.93957	6.7938	7.78254e-05	0.00636809	1.93267
RAB11FIP1	1.27678	8.08492	10.7839	1.83111e-06	0.000533183	5.6969
RAB15	0.996709	7.3397	5.98795	0.000201656	0.0115768	0.949658
RAB19	0.638373	7.92838	5.66073	0.000304006	0.0149702	0.524336
RAB30	1.03714	7.80882	11.2896	1.24184e-06	0.000408498	6.07128
RAB31	-0.649862	11.5046	-6.42714	0.000118825	0.00831284	1.49649
RAB3B	0.901373	8.35215	7.33464	4.28994e-05	0.00426631	2.54395
RAB3D	-0.912699	8.78707	-6.49296	0.00011	0.00786573	1.57613
RABIF	0.588568	9.71229	6.16367	0.000162712	0.0100252	1.1717
RAPGEF2	0.722169	8.29209	5.74206	0.000274151	0.0140203	0.631501
RAPGEFL1	-1.06688	9.01723	-4.5712	0.00132825	0.0398609	-1.00564
RARRES1	3.42558	7.91086	21.0854	5.33655e-09	1.81681e-05	10.7686
RARRES3	2.03483	7.26427	20.9623	5.62113e-09	1.81681e-05	10.7301
RASEF	0.639262	8.2564	6.40741	0.000121619	0.00834572	1.4725
RASSF5	0.645557	8.18288	5.84832	0.00023984	0.0129441	0.770063
RBM47	1.18836	9.08534	10.0035	3.44281e-06	0.000860094	5.08051
RBMS1	0.703556	10.8541	6.23526	0.000149263	0.0095531	1.2609
REEP1	0.767957	6.07369	6.90745	6.84801e-05	0.00591504	2.06424
RGS2	1.73361	8.9348	6.33947	0.000131798	0.00889322	1.38949
RHPN2	0.930841	9.49183	8.86904	9.3269e-06	0.00165634	4.0907
RNASE7	0.694897	6.88041	5.50783	0.000370124	0.0168966	0.320233
RND1	0.688698	6.51975	6.8879	6.99963e-05	0.00598505	2.04172
RND3	1.23129	10.2432	13.7575	2.27379e-07	0.00013362	7.65774
RNF125	-0.937485	8.47155	-6.18452	0.000158663	0.0098172	1.19776
RNF152	-0.77638	8.16531	-4.48398	0.00150578	0.0433732	-1.13566
RP2	0.734182	9.03671	4.31555	0.0019245	0.049881	-1.38973
RPL23P8	-0.667296	7.39778	-5.63786	0.000313021	0.0151835	0.494035
RPL27A	0.870506	10.2047	6.28818	0.000140098	0.00924102	1.32639
RPS27L	1.37531	7.75614	7.83533	2.54255e-05	0.00314858	3.0777
RPSAP52	-1.66345	6.62086	-11.7181	9.04257e-07	0.000351903	6.3742
RRM2B	1.27056	9.6929	15.6839	7.26037e-08	6.43006e-05	8.6694
RSAD2	1.57272	5.3259	10.6712	2.00091e-06	0.000567293	5.61088
RTKN2	0.989785	8.7218	4.40928	0.00167803	0.0462367	-1.24786
RTP4	0.755764	4.96463	6.62852	9.39926e-05	0.00718188	1.73829
S100A2	-0.986565	11.0602	-8.03778	2.07275e-05	0.00283197	3.28524
S100A4	0.613678	6.40722	4.72437	0.00106849	0.0344068	-0.779986
SAA1	0.974896	8.94591	5.63357	0.000314746	0.0151835	0.488335
SAA2	0.890752	10.0514	7.22174	4.84477e-05	0.00458884	2.4194
SAMD4A	0.826003	8.29761	5.98817	0.000201603	0.0115768	0.949933
SAMHD1	0.806276	10.1267	7.88483	2.41776e-05	0.00310097	3.12888
SCCPDH	0.689995	8.28761	7.0779	5.66834e-05	0.00516075	2.25842
SCD5	1.68294	8.93298	15.7214	7.11016e-08	6.43006e-05	8.68745
SCEL	2.10618	8.45593	5.39581	0.000428406	0.0187076	0.168507
SCGB1A1	1.91625	8.25504	5.75126	0.00027098	0.0139601	0.643561
SCNN1B	0.602142	7.5854	4.91364	0.000820404	0.0288534	-0.505848
SDC3	-0.847962	7.24404	-4.87481	0.000865735	0.0297739	-0.561662
SEC14L2	-0.830371	10.2132	-8.60151	1.19787e-05	0.00194554	3.83937
SELL	0.934614	6.05641	9.36186	5.97541e-06	0.00123013	4.53524
SEMA3A	0.995561	10.2416	5.00112	0.000727375	0.0265455	-0.380934
SEMA3B	0.717504	7.62785	6.01411	0.000195265	0.0113103	0.982998
SEMA4B	-1.03586	8.526	-10.525	2.2476e-06	0.000605373	5.49782
SEMA7A	1.59192	9.55989	7.29883	4.45802e-05	0.00436629	2.50461
SERPINA3	-1.69608	10.1655	-10.5889	2.13587e-06	0.000588528	5.54745
SERPINB2	1.78833	11.6678	9.31201	6.24516e-06	0.00127753	4.49132
SERPINB3	-2.46836	8.02142	-5.59933	0.000328875	0.0156088	0.442797
SERPINB4	-2.16652	7.69938	-6.47608	0.000112193	0.00795321	1.55575
SERPINB7	1.93369	8.48195	7.72385	2.85022e-05	0.00333776	2.96143
SERPINB9	1.3051	7.5875	8.45009	1.38397e-05	0.00215055	3.69386
SERPINE1	-0.924739	11.2382	-10.1687	3.0017e-06	0.000769983	5.21513
SERPINI1	-0.720697	6.0138	-4.48097	0.00151234	0.0434631	-1.14016
SESN1	1.32089	8.24203	7.3435	4.24947e-05	0.00426631	2.55365
SFRP1	-1.25076	10.1663	-9.1295	7.35307e-06	0.00145803	4.32855
SGSH	0.71584	8.39722	6.06548	0.000183349	0.0108139	1.04817
SGTB	-0.643179	8.63959	-5.93609	0.000215006	0.0120085	0.883283
SH2B3	-0.793805	9.05795	-7.57747	3.31784e-05	0.00364715	2.80654
SH2D2A	-1.27188	7.91605	-6.15017	0.000165394	0.0101132	1.15479
SH3D21	0.598038	8.27326	5.23662	0.000528959	0.0215321	-0.0503069
SKA1	-0.957298	9.82441	-9.05554	7.86221e-06	0.00151259	4.26168
SLAMF7	1.23351	6.3335	6.33276	0.000132854	0.00892384	1.38125
SLC11A2	0.607901	8.99054	4.69077	0.00112041	0.0354679	-0.829198
SLC12A4	0.634004	8.884	5.104	0.000632272	0.0242704	-0.235491
SLC15A2	1.25086	5.38524	10.3898	2.50601e-06	0.000663908	5.39171
SLC16A2	0.836838	9.4261	4.74925	0.00103172	0.0336231	-0.743653
SLC17A5	1.28312	9.52386	6.61096	9.59156e-05	0.00723484	1.71742
SLC22A5	1.33969	9.52072	15.5136	7.98827e-08	6.79444e-05	8.58668
SLC26A2	1.76864	10.3245	8.79889	9.95348e-06	0.00170215	4.02549
SLC27A2	1.27084	9.36816	5.95976	0.000208797	0.011757	0.913629
SLC2A11	0.595747	7.16041	4.66484	0.00116233	0.0364315	-0.86729
SLC2A14	-0.746861	7.0723	-4.5318	0.0014055	0.0416	-1.06424
SLC2A3	-1.39643	8.52153	-5.38364	0.000435311	0.0189109	0.151916
SLC2A9	-0.755079	9.80721	-5.26794	0.000507323	0.021022	-0.00696102
SLC30A1	1.37056	8.58937	9.45182	5.52056e-06	0.00116621	4.61391
SLC31A2	1.0931	11.3407	7.51442	3.54464e-05	0.00375628	2.73904
SLC35A2	0.585948	9.01428	6.29428	0.000139082	0.00919277	1.33391
SLC35A5	0.603747	9.90113	7.30875	4.41075e-05	0.00434633	2.51552
SLC39A10	-0.896763	10.4863	-8.15514	1.84462e-05	0.00266193	3.40344
SLC39A8	0.889386	10.9391	5.8277	0.000246114	0.0131095	0.743309
SLC41A2	1.13885	9.44209	4.78028	0.00098773	0.0325427	-0.698452
SLC44A2	0.799451	11.802	7.97799	2.20073e-05	0.00292715	3.22443
SLC44A3	1.07793	8.57294	4.34042	0.00185554	0.0488213	-1.35197
SLC4A11	1.10121	9.73166	11.3418	1.19411e-06	0.000399206	6.10885
SLC6A14	1.9139	8.08175	11.5546	1.01936e-06	0.000372353	6.26011
SLC6A15	-0.594184	10.3585	-4.72019	0.0010748	0.0345315	-0.786095
SLIT2	1.9819	7.62992	16.8189	3.93424e-08	5.77993e-05	9.19076
SLITRK6	-1.13025	9.38061	-7.55402	3.40029e-05	0.00367561	2.78149
SMAD3	-0.613117	10.1356	-5.97545	0.000204789	0.0116531	0.933698
SMG8	-0.726469	7.70256	-5.54376	0.000353295	0.0163126	0.368507
SMTN	-0.595372	10.0329	-7.68598	2.96386e-05	0.00342125	2.9216
SNAI2	-0.87342	12.9886	-9.66187	4.5999e-06	0.00105449	4.79473
SNHG12	0.862471	10.8117	5.59243	0.000331809	0.0156789	0.433587
SNX7	-0.726897	8.32443	-5.23807	0.000527938	0.0215176	-0.0483016
SOCS4	0.591754	9.70443	5.42008	0.000414981	0.0182733	0.201545
SORT1	1.25476	10.1152	10.0958	3.18827e-06	0.000811403	5.15598
SOWAHC	-0.595233	9.34034	-5.37813	0.000438476	0.0190228	0.144397
SPAG1	0.809518	9.53867	8.53936	1.2707e-05	0.00203232	3.77993
SPATA18	1.38837	8.17485	4.88063	0.000858779	0.0296545	-0.55329
SPRYD3	-0.863429	9.04426	-6.28202	0.000141133	0.00928547	1.31879
SPTAN1	0.721691	10.6114	4.61449	0.00124859	0.0382761	-0.941528
SPTSSB	1.69511	6.50381	8.04761	2.05252e-05	0.00283197	3.29519
SRGN	2.12593	7.71385	11.4703	1.08495e-06	0.000377395	6.20057
SRP9	-0.827844	8.10934	-5.67859	0.000297159	0.0147958	0.547955
SRPX	-0.85223	11.0147	-5.318	0.000474699	0.0201509	0.0620233
ST3GAL1	0.822158	8.78692	6.36917	0.000127238	0.00867607	1.42586
ST3GAL3	-0.687636	7.89422	-5.30525	0.000482784	0.0204242	0.0444961
ST6GALNAC5	2.17898	9.25513	10.5846	2.14313e-06	0.000588528	5.54415
STK3	0.623595	10.2793	5.15642	0.000589043	0.023049	-0.161981
STMN3	-0.64135	8.52398	-5.49973	0.000374033	0.0169553	0.309333
STS	0.856862	8.684	9.03439	8.01487e-06	0.00151813	4.24246
STX1A	-0.601489	7.4446	-4.87389	0.000866843	0.0297739	-0.562989
SULT1E1	-1.14387	8.03251	-10.5573	2.19044e-06	0.000594934	5.5229
SUSD2	1.45183	7.66391	6.60559	9.65116e-05	0.00723484	1.71103
SYNC	0.859486	7.59604	5.55722	0.000347204	0.0161468	0.386544
SYT14	2.13139	7.61206	9.07413	7.73068e-06	0.00149619	4.27854
SYT16	0.762703	5.6848	6.49302	0.000109992	0.00786573	1.5762
SYTL2	2.02739	6.30649	6.96421	6.42786e-05	0.00563022	2.1293
SYTL4	0.8494	7.16564	7.7748	2.70481e-05	0.00323786	3.01475
TACC1	0.610031	9.58457	5.61844	0.000320906	0.0153301	0.468235
TACSTD2	0.694211	12.0097	5.31164	0.000478715	0.0202786	0.0532792
TAF4B	-0.773602	8.65028	-4.44101	0.00160241	0.0450161	-1.20009
TAOK3	-0.752227	9.24626	-5.11733	0.00062096	0.0240073	-0.216753
TAPBPL	0.733289	8.57888	6.41484	0.000120559	0.00831355	1.48153
TBC1D3F	1.04042	9.06619	4.91541	0.000818408	0.0288146	-0.50332
TBC1D3G	1.07275	8.4108	9.2204	6.7764e-06	0.00136037	4.41001
TCN1	0.842849	6.00388	5.25449	0.000516497	0.0211821	-0.0255615
TCN2	1.05574	8.05446	6.51522	0.00010718	0.00777228	1.60292
TCP11L2	-0.827984	7.91522	-6.51273	0.000107491	0.00777228	1.59993
TCTA	0.902871	8.86345	6.80748	7.66301e-05	0.00633443	1.94859
TCTN3	-0.701881	10.0818	-4.40439	0.00169002	0.0463302	-1.25523
TEX9	0.848266	7.99936	4.71648	0.00108045	0.0345753	-0.791526
TFPI2	-1.97389	10.0075	-9.37038	5.93062e-06	0.00122874	4.54272
TGFB2	1.3993	9.82485	12.3091	5.93506e-07	0.000270179	6.77193
TGFBR2	0.720155	11.4663	7.95313	2.25648e-05	0.00296471	3.19903
TGM2	1.27984	10.1895	6.03943	0.000189291	0.0110236	1.01516
TGM4	1.41757	9.14823	14.8583	1.16443e-07	8.80539e-05	8.25683
THBD	-1.26346	9.10611	-6.6104	9.59773e-05	0.00723484	1.71675
THBS1	1.32691	12.9525	14.486	1.45249e-07	9.58078e-05	8.06078
TIMP1	-0.945482	12.85	-5.34319	0.000459143	0.0196817	0.0966013
TIMP2	1.57145	8.88435	8.95868	8.58857e-06	0.00156831	4.1733
TJP3	1.14454	8.22088	7.36986	4.13138e-05	0.00417282	2.58248
TLCD1	1.16452	8.70625	11.5467	1.02532e-06	0.000372353	6.25455
TLL1	-1.05612	7.5116	-5.82742	0.000246202	0.0131095	0.742939
TLR1	1.46276	5.31776	8.58581	1.21583e-05	0.00196484	3.82439
TLR3	1.26	7.86233	12.3987	5.57689e-07	0.000257501	6.83028
TM4SF19	-1.25299	9.29629	-5.0194	0.000709414	0.0261483	-0.354983
TM7SF2	1.38725	8.24945	8.03528	2.07794e-05	0.00283197	3.2827
TMEM125	0.792399	7.7915	6.40875	0.000121426	0.00834572	1.47413
TMEM139	1.37204	7.56932	10.5814	2.14864e-06	0.000588528	5.54165
TMEM169	0.653197	6.94622	7.20513	4.93285e-05	0.00463472	2.40094
TMEM182	0.611081	8.24609	4.96942	0.000759706	0.0273131	-0.426073
TMEM194B	-0.745913	8.44502	-5.92554	0.000217838	0.0121392	0.869734
TMEM217	0.745776	5.92	5.95718	0.000209464	0.011774	0.910328
TMEM27	3.12867	8.70716	7.79516	2.64901e-05	0.00319644	3.03597
TMEM40	1.24498	9.81157	8.94456	8.70049e-06	0.00157982	4.16034
TMEM53	0.615944	8.90162	4.65771	0.00117413	0.0366304	-0.877771
TMEM86A	0.670029	6.74629	5.65022	0.000308115	0.0150659	0.510416
TMOD1	0.848617	6.60681	6.79706	7.75384e-05	0.00636809	1.93647
TNFSF9	1.04728	9.35951	7.26703	4.61331e-05	0.0044377	2.46955
TNIK	-0.929541	8.3092	-5.73616	0.000276205	0.0140808	0.623765
TNS4	-0.778	12.0476	-4.99553	0.000732974	0.026621	-0.388893
TOB1	0.747939	11.0259	6.74866	8.19164e-05	0.00653733	1.87993
TOM1L2	0.62537	9.97743	4.56641	0.0013374	0.0400612	-1.01276
TP53I3	1.86321	9.98144	9.02851	8.05788e-06	0.00151813	4.23711
TP53INP1	2.5409	7.40156	16.9652	3.64586e-08	5.61133e-05	9.25439
TP63	-0.96614	11.1865	-12.7733	4.31762e-07	0.000215412	7.06897
TRERF1	-0.744804	8.38441	-6.02794	0.000311306	0.0140837	0.952749
TRIAP1	0.690246	9.23849	5.94445	0.000212792	0.0119197	0.894006
TRIM2	0.846777	7.56981	4.53569	0.00139766	0.0414437	-1.05844
TRIM22	2.83445	7.67852	25.0658	1.14445e-09	1.23299e-05	11.8397
TSC22D3	-0.774177	9.61838	-6.3317	0.000133021	0.00892384	1.37995
TSPAN15	0.719155	9.35258	5.0805	0.000652747	0.0247914	-0.268572
TSPAN18	-1.18844	8.08073	-6.08302	0.000179463	0.0106556	1.07033
TSPAN7	-1.52277	6.6199	-5.8328	0.000244546	0.0131078	0.74993
TTC39A	0.906274	6.69175	7.6088	3.21109e-05	0.0035543	2.83991
TTC39B	-1.16262	7.03351	-9.43629	5.5963e-06	0.00117453	4.60038
TTC7B	-0.592747	7.40888	-4.79232	0.000971219	0.032208	-0.680962
TTC9	0.808587	8.51402	7.79463	2.65043e-05	0.00319644	3.03543
TTL	-0.738534	10.2743	-6.41811	0.000120095	0.00831355	1.48551
TTLL1	-1.00486	7.04729	-8.42505	1.41771e-05	0.00218199	3.66956
TUBAL3	-0.764212	6.3887	-5.96319	0.000207914	0.0117482	0.91802
TUFT1	0.994858	9.67289	6.74195	8.25442e-05	0.00655506	1.87208
TWIST2	-0.599059	8.45968	-5.91057	0.000221924	0.0122612	0.850485
UBA7	0.989691	7.45235	8.12144	1.90718e-05	0.00269179	3.36965
UBE2D4	0.602426	9.88829	6.12691	0.000170126	0.0103358	1.12561
UBR7	-0.822082	9.04549	-5.63003	0.000316178	0.0151952	0.48363
UBXN11	0.597072	8.3875	5.85754	0.00023709	0.0128573	0.782012
UCP2	1.66715	6.62012	12.1187	6.78369e-07	0.000299857	6.64625
UGCG	0.778878	10.2091	8.14388	1.86529e-05	0.00266761	3.39215
UNC93B1	0.767521	9.00265	5.91813	0.000219851	0.0121883	0.860209
UPK1B	1.13111	5.66576	11.3373	1.19808e-06	0.000399206	6.10567
UPK2	1.96356	7.63356	13.5866	2.53376e-07	0.000146238	7.55932
USP18	1.04384	8.25061	7.24648	0.000159414	0.00837653	2.28777
USP2	0.913366	7.61326	7.9055	2.36766e-05	0.00305174	3.15017
USP6NL	0.604189	10.1399	7.32555	4.33196e-05	0.00429488	2.53397
UST	-1.04754	7.64049	-5.25319	0.000517388	0.0211821	-0.0273509
VEGFA	-1.06929	10.9137	-5.0766	0.000656217	0.0248101	-0.274075
VGLL1	3.96881	8.33264	14.6294	1.3331e-07	9.16748e-05	8.13707
VGLL3	1.90128	9.83235	6.95733	6.47725e-05	0.00564289	2.12144
VIM	-2.92703	9.7356	-16.6987	4.19007e-08	5.88815e-05	9.1379
VNN1	0.99905	6.11424	5.43096	0.000409112	0.0180888	0.216324
VSIG1	-0.683248	6.26401	-5.56135	0.000345361	0.0161122	0.392065
VSTM2L	0.785609	8.25497	5.49447	0.000376599	0.0170239	0.30224
VTCN1	0.982533	5.6672	4.41882	0.0016549	0.0459123	-1.23348
WBP4	-0.604781	8.1552	-4.52395	0.00142147	0.0418473	-1.07595
WDR5B	0.682272	7.81093	4.80676	0.0009518	0.0317473	-0.660006
WDR63	1.96221	6.07879	13.8582	2.13446e-07	0.000130166	7.71505
WIPI1	0.942266	9.3957	4.67922	0.00113887	0.0358417	-0.846147
WNT7A	1.45031	9.52113	9.42111	5.67143e-06	0.00118262	4.58713
XG	2.06318	6.49475	19.345	1.14522e-08	2.68822e-05	10.189
YIPF1	0.876056	9.24672	6.36093	0.000128486	0.00871596	1.41577
YPEL3	0.67748	8.12694	5.96586	0.000207228	0.0117348	0.921439
ZBTB11	0.77924	8.14813	5.76669	0.000265746	0.0137427	0.663775
ZC3H12A	-0.834771	9.01593	-5.11277	0.000624805	0.0241	-0.22316
ZC3H6	-1.17906	7.29871	-5.77816	0.000261931	0.0136108	0.67876
ZC3HAV1	0.998108	10.409	9.5241	5.18265e-06	0.00112422	4.67659
ZDHHC2	0.719242	7.64366	7.2882	4.50926e-05	0.00440314	2.49291
ZFP57	1.00273	7.20745	6.05043	0.000186757	0.0109442	1.02911
ZHX2	0.709125	9.6415	6.43128	0.000118247	0.00829037	1.50152
ZIK1	1.03742	7.97088	7.53283	3.47669e-05	0.00373444	2.7588
ZMAT3	1.26965	9.09293	9.95509	3.58531e-06	0.000877884	5.04062
ZNF114	0.917874	9.28569	5.97386	0.000205192	0.0116555	0.931664
ZNF154	0.636304	6.78374	6.00138	0.000198349	0.0114479	0.966778
ZNF185	0.836663	8.52796	5.96168	0.000208301	0.0117496	0.916091
ZNF25	-0.59149	6.53887	-4.48958	0.00149365	0.0432309	-1.12728
ZNF365	0.888669	6.46178	7.82148	2.5787e-05	0.00317243	3.06334
ZNF431	0.845477	8.33691	5.45046	0.000398817	0.0177729	0.242769
ZNF620	0.955199	7.60549	7.33559	4.28558e-05	0.00426631	2.54499
ZNF675	0.614578	9.00377	4.61861	0.00124127	0.0381723	-0.935433
ZNF79	0.961701	8.27796	6.99175	6.23414e-05	0.00549029	2.16074
ZSCAN16	0.794307	6.80196	5.67514	0.00029847	0.0147958	0.543392
