# Supplementary material for: Cell-cell adhesion regulates Merlin/NF2 interaction with the PAF complex
Source: PLoS One. 2021 Aug 23;16(8):e0254697. doi: 10.1371/journal.pone.0254697 (PMC8382200; doi:10.1371/journal.pone.0254697)
Supplement: S7 Table — (XLSX) [file pone.0254697.s014.xlsx]

## Sheet: S7 Table
S7 Table	Genes regulated by NF2 knockdown in sparse HMLE cells
Genes regulated by siNF2 vs Scramble in sparse HMLE cells
ID	logFC	AveExpr	t	P.Value	adj.P.Val	B
1999-02-28	0.969403	10.0893	5.89494	0.000226283	0.0331312	1.00105
A2ML1	-0.898828	9.01509	-5.43026	0.00040949	0.0469331	0.413775
ABCA12	1.31979	10.5454	6.51873	0.000106742	0.0204143	1.73791
ABCC2	0.976654	6.99986	5.70583	0.000287036	0.0379841	0.766091
ACADSB	1.28323	7.14085	8.36674	1.49981e-05	0.00613611	3.60906
ACSF2	1.30683	8.39463	8.61019	1.18807e-05	0.0053333	3.8247
ACSL5	1.21724	6.52927	11.1657	1.36377e-06	0.00129643	5.74053
ACTA2	0.920168	9.07669	6.38197	0.000125326	0.0228852	1.58127
AKD1	0.909638	7.39057	7.86356	2.47055e-05	0.00841216	3.142
ALDH6A1	0.761056	8.24329	6.27169	0.000142887	0.0248293	1.45297
ALPP	1.43073	7.64447	11.1993	1.32948e-06	0.00129643	5.762
ANKRD1	1.61291	6.25305	15.5557	7.80112e-08	0.00025214	7.96019
ANKRD19P	0.788153	6.83738	6.63333	9.3474e-05	0.0193024	1.8671
ANKRD2	0.631531	7.73638	5.76524	0.000266234	0.0361553	0.840495
ANXA6	-0.685795	7.75878	-5.93684	0.000214806	0.0324775	1.05237
ANXA9	1.21832	7.47284	6.55337	0.000102527	0.0204143	1.77716
APOBEC3B	0.903669	10.9813	6.3537	0.000129591	0.023531	1.54856
AREG	-0.637922	12.5454	-6.80424	7.69113e-05	0.0176302	2.05632
ARHGAP25	-0.666868	7.48588	-5.46746	0.000390072	0.0454499	0.462033
ARL14	0.888568	5.46682	10.7083	1.94316e-06	0.00165276	5.43922
ARRDC4	0.724911	8.12251	7.32262	4.3456e-05	0.0117381	2.60579
B4GALNT1	-0.647953	7.79373	-6.53747	0.000104438	0.0204143	1.75917
BBOX1	0.974414	4.84473	6.97425	6.35647e-05	0.0153319	2.24052
BBS10	0.836114	8.49248	6.29753	0.000138543	0.0242707	1.4832
BLNK	1.54713	7.73025	7.64358	3.09699e-05	0.00953313	2.92836
BMP2	-0.618684	7.76672	-5.62166	0.000319585	0.0404032	0.659732
BSPRY	0.890797	7.92799	10.6445	2.04367e-06	0.00166719	5.39589
BTG2	1.02684	8.63065	6.72458	8.41935e-05	0.0182632	1.96864
C11orf54	0.836023	8.37281	6.60673	9.63849e-05	0.0197168	1.83728
C11orf71	0.883452	7.50967	5.69827	0.000289807	0.0379841	0.756581
C12orf5	0.765269	8.93981	6.52188	0.000106351	0.0204143	1.74149
C2orf15	1.38444	7.41162	8.76594	1.02636e-05	0.00510355	3.95928
C3orf78	0.796384	7.85199	5.50474	0.000371609	0.0441572	0.510171
C4orf34	1.52567	8.69759	13.26	3.12731e-07	0.000561543	6.93403
C4orf49	2.03809	8.31369	10.6083	2.10323e-06	0.00166719	5.37116
C5orf41	0.859212	7.17646	10.7739	1.84541e-06	0.00165276	5.48347
C5orf45	0.796187	8.27295	9.2512	6.59241e-06	0.00405739	4.36237
C9orf169	0.732755	8.70887	7.38556	4.0628e-05	0.0111283	2.67008
C9orf30	-0.762481	10.8521	-6.51929	0.000106672	0.0204143	1.73855
CA12	-1.15046	10.3016	-5.77925	0.000261572	0.035672	0.857958
CABYR	0.875543	7.6792	6.63066	9.37619e-05	0.0193024	1.86411
CCL5	1.58727	7.29444	9.94	3.63101e-06	0.00266723	4.89498
CD70	1.0619	8.60605	5.36887	0.000443858	0.0496399	0.333671
CEACAM6	-1.26356	6.78594	-11.5623	1.01355e-06	0.00116059	5.98902
CEP19	0.767302	6.81359	6.73362	8.33309e-05	0.0181982	1.97863
CLCA2	0.976406	10.3743	8.5486	1.25958e-05	0.00550148	3.77076
CLU	0.957836	8.05285	7.15319	5.21966e-05	0.01318	2.43016
COA5	0.798367	7.87762	6.54754	0.000103223	0.0204143	1.77057
COBL	0.913244	7.98527	9.51697	5.21497e-06	0.00351152	4.57317
COL17A1	-0.830107	9.31214	-8.68387	1.10833e-05	0.00519162	3.88869
CORO2B	-0.850353	6.91816	-7.53832	3.45671e-05	0.0103448	2.82401
CPE	0.720679	8.07032	6.29525	0.000138922	0.0242707	1.48053
CRABP2	1.71787	9.22117	6.32868	0.000133498	0.0238102	1.5195
CSGALNACT1	1.32075	6.85014	8.06827	2.01065e-05	0.0072207	3.33558
CST6	1.15528	8.11753	9.73079	4.33573e-06	0.00304642	4.73789
CXADR	1.0189	9.38392	5.79729	0.000255696	0.0353178	0.880408
CXCL16	0.74181	9.52595	6.06809	0.000182765	0.0291757	1.2114
CYFIP2	1.75599	6.31958	12.4366	5.43249e-07	0.000798107	6.49835
CYP4B1	0.827329	6.76917	6.03627	0.000190025	0.02996	1.17308
DKK3	-1.0973	9.34719	-8.17695	1.80536e-05	0.00677303	3.43634
EDA2R	1.66001	7.73385	7.97781	2.20113e-05	0.00764975	3.25066
EDNRA	-1.48853	7.71249	-6.63993	9.27663e-05	0.0193024	1.87449
EFR3B	-0.767278	6.43882	-5.65738	0.000305308	0.0391581	0.705003
EHD1	-0.635334	9.33035	-5.52256	0.000363122	0.0435864	0.533098
EPHX1	0.923123	9.73311	7.24019	4.74899e-05	0.0122828	2.52081
FAM101B	-0.822221	9.52774	-7.74108	2.80012e-05	0.00896066	3.02378
FAM165B	0.610757	7.97801	6.33511	0.000132483	0.0237888	1.52697
FAM171B	1.33362	9.34163	13.9797	1.97874e-07	0.000423593	7.28359
FAM213A	0.752966	9.36422	8.73667	1.05481e-05	0.00510525	3.93418
FEZ1	-1.99841	8.41158	-12.5685	4.96195e-07	0.000763691	6.57084
FLOT1	0.598161	9.605	5.46422	0.000391725	0.0454499	0.457833
FLVCR2	0.811647	7.06988	8.4497	1.3845e-05	0.00579484	3.68328
FOLR1	0.971801	6.91814	8.65011	1.14411e-05	0.00528267	3.85945
FST	-0.866345	10.3774	-7.11384	5.44913e-05	0.0135478	2.38882
GABRE	1.06664	7.7924	7.44095	3.83053e-05	0.0111283	2.72624
GABRP	1.64076	7.82693	5.397	0.000427734	0.04817	0.370458
GAL3ST4	0.59437	7.66599	5.84123	0.000241977	0.0346059	0.934875
GATA3	0.801262	9.29634	10.4889	2.31352e-06	0.00178037	5.28888
GATM	1.08752	7.22476	8.11074	1.92752e-05	0.00699993	3.37512
GDF15	3.41163	10.6816	15.5579	7.79111e-08	0.00025214	7.96109
GDPD3	2.06317	9.30321	11.6993	9.16691e-07	0.00113955	6.07224
GENSCAN00000024161	-0.780978	8.05982	-5.49371	0.000376972	0.0444675	0.495949
GJA5	2.90812	7.40137	17.8007	2.3878e-08	0.000177776	8.75033
GPNMB	0.725971	6.35474	5.36185	0.00044798	0.0498304	0.324478
GRAMD2	1.32792	9.02146	9.86981	3.85228e-06	0.00276688	4.84272
GRHL1	1.05507	7.70762	8.04128	2.06552e-05	0.00733622	3.31035
GSR	0.91023	11.1309	7.81171	2.60457e-05	0.00841824	3.09218
GUCY1A3	0.691436	6.84968	6.2234	0.000151404	0.0257554	1.39624
GXYLT1	0.80946	8.92345	7.00556	6.13943e-05	0.0149197	2.27402
HAS2	-2.98075	8.15598	-6.07769	0.000180634	0.0291757	1.22293
HERC5	1.20552	6.68001	11.2775	1.25315e-06	0.00129643	5.81174
HHAT	0.61398	6.98783	6.52258	0.000106264	0.0204143	1.74229
HHLA3	0.640682	8.26249	5.73349	0.000277139	0.0373225	0.800802
HLA-DMA	0.728904	7.30711	7.82226	2.57667e-05	0.00841216	3.10234
HLA-DPA1	-0.694926	8.08081	-6.87865	7.07263e-05	0.0166857	2.13744
IDH2	0.633657	9.08713	6.66547	9.00832e-05	0.0192546	1.903
IFI30	0.760836	11.1816	6.54316	0.00010375	0.0204143	1.76561
IFI44	1.30496	6.39527	11.4957	1.06467e-06	0.00116059	5.94808
IFI6	1.45878	9.18243	9.99882	3.45634e-06	0.00259797	4.93844
IFIT1	1.75147	6.61877	9.18537	6.9925e-06	0.00418527	4.30908
IFIT2	1.40887	6.53651	10.72	1.92527e-06	0.00165276	5.44716
IFIT3	0.666377	7.28284	6.38403	0.000125021	0.0228852	1.58365
IFIT5	0.60076	8.4359	6.11469	0.000172672	0.0286202	1.26723
IGFL3	1.24966	7.31598	9.53914	5.11527e-06	0.00351152	4.59044
IL13RA2	-1.26777	5.26197	-6.47635	0.000112157	0.0210427	1.68967
IL1B	-1.98651	10.4478	-14.1433	1.78859e-07	0.000412922	7.35928
IL24	-2.00223	7.20605	-5.73428	0.000276863	0.0373225	0.801788
INPP5D	2.14638	8.3061	17.6094	2.6263e-08	0.000177776	8.68982
ISYNA1	1.72692	9.30405	5.99228	0.000200582	0.0310192	1.11987
KDR	0.631967	5.45123	7.49561	3.61554e-05	0.0106235	2.78127
KLK6	1.71176	10.1179	12.9762	3.76939e-07	0.000641213	6.78837
KLK7	1.28513	10.4881	12.8372	4.13604e-07	0.000668404	6.71532
KRT13	1.35174	10.619	7.67682	2.99208e-05	0.00936154	2.96102
KRT14	-0.936305	12.8174	-8.26075	1.66274e-05	0.00655385	3.51311
KRT16P3	-0.647822	9.40082	-5.94622	0.000212325	0.0324775	1.06382
KRT6B	-1.08505	12.5789	-7.40423	3.98285e-05	0.0111283	2.68905
KRT75	-1.14659	6.53784	-7.72029	2.86071e-05	0.0090648	3.00353
LAMA4	0.717138	5.77915	6.19611	0.000156461	0.0262759	1.36402
LAMC2	-1.01938	12.1137	-7.59749	3.24919e-05	0.00981467	2.88284
LAMP3	1.25589	7.71403	9.35582	6.00742e-06	0.00388332	4.44616
LCE1B	0.859495	5.47729	7.4028	3.98889e-05	0.0111283	2.68761
LCE3D	-1.73143	6.86523	-6.6658	9.00497e-05	0.0192546	1.90336
LCE3E	-0.749114	6.30692	-7.398	4.00933e-05	0.0111283	2.68273
LINC00052	2.08372	7.1128	6.92049	6.74892e-05	0.0161579	2.1827
LIPH	1.51703	8.50814	8.90813	8.99671e-06	0.00477779	4.07989
LIPK	1.5922	5.19626	8.26614	1.65402e-05	0.00655385	3.51802
LPGAT1	-0.801517	9.30834	-7.19481	4.98841e-05	0.0126953	2.47366
LY6G6C	0.84003	6.93958	7.4237	3.90128e-05	0.0111283	2.70879
LYRM5	0.91087	9.4886	7.23993	4.75031e-05	0.0122828	2.52055
MAP3K13	0.731762	6.59412	5.53338	0.000358069	0.0435081	0.547002
MCCC1	0.880426	8.36898	8.71731	1.07409e-05	0.00510525	3.91754
MDM2	0.95515	11.507	11.8259	8.36206e-07	0.00108143	6.14799
METTL7A	1.69526	8.24402	7.39245	4.03308e-05	0.0111283	2.67709
MFAP2	-1.1437	8.22004	-6.64958	9.17426e-05	0.0192546	1.88527
MFAP5	-0.703055	9.78242	-6.10612	0.000174481	0.0286264	1.25699
MGAT4A	1.1587	6.94612	6.00269	0.000198029	0.0307717	1.13248
MGP	1.1866	5.37806	8.77546	1.0173e-05	0.00510355	3.96742
MILR1	0.604001	6.72515	6.26487	0.000144057	0.0248987	1.44499
MITF	1.22742	8.17867	11.8255	8.36474e-07	0.00108143	6.14772
MLLT11	-0.729804	11.1485	-8.00289	2.14642e-05	0.00754072	3.27429
MMP1	-3.41496	7.14302	-10.9411	1.62015e-06	0.00149614	5.59458
MMP10	-1.56028	5.67421	-5.86285	0.000235521	0.0338323	0.961569
MMP2	-1.13599	7.33138	-7.27114	4.59289e-05	0.0121678	2.55283
MMP9	-3.26088	8.86965	-6.76511	8.03988e-05	0.0181718	2.01336
MNS1	1.35853	8.9559	5.82891	0.00024574	0.0346486	0.919638
MRGPRX3	-1.60848	7.23926	-18.4712	1.72319e-08	0.000177776	8.95357
MRPL33	0.646223	8.81539	5.40149	0.000425223	0.04817	0.376311
MSN	-0.772917	12.0584	-8.90935	8.98662e-06	0.00477779	4.08092
MUC16	0.778224	6.70401	5.94122	0.000213643	0.0324775	1.05772
MYPN	1.62155	7.16555	6.82513	7.51176e-05	0.017342	2.07917
NA	0.0918605	5.17474	-0.439681	5.40997e-05	0.0135664	2.4982
NAALADL2	0.855086	4.92316	6.65179	9.15096e-05	0.0192546	1.88774
NALCN	1.24293	6.42404	11.4799	1.07724e-06	0.00116059	5.9383
NAV1	-0.938751	8.85649	-8.22235	1.72649e-05	0.00656494	3.47804
NCCRP1	1.60882	10.0768	16.1412	5.64471e-08	0.000228053	8.18416
NCOA7	0.602112	9.30683	6.19377	0.000156903	0.0262759	1.36125
NDRG1	-1.43894	11.5502	-10.6013	2.11487e-06	0.00166719	5.3664
NEBL	1.696	8.01666	8.88801	9.16502e-06	0.00477779	4.06296
NF2	-1.87308	9.43611	-14.6973	1.28037e-07	0.00031833	7.60587
NFYB	0.675938	7.96866	5.6733	0.000299169	0.0388331	0.725114
NIPSNAP1	0.642277	9.79175	5.91763	0.000219987	0.0329175	1.02888
NMU	0.767192	8.78954	6.12141	0.000171266	0.0285334	1.27527
NOTCH1	0.868391	9.0285	7.52239	3.51506e-05	0.010423	2.80809
NRG1	-0.700936	8.27676	-6.24545	0.000147449	0.0252153	1.42219
OASL	0.977474	7.62131	9.2409	6.65331e-06	0.00405739	4.35406
OR7E14P	0.69576	10.2441	5.57352	0.000339984	0.0417818	0.598405
P2RX4	0.675875	7.03962	6.4033	0.00012221	0.0225711	1.60588
PDPN	-0.946634	8.79999	-8.97534	8.45854e-06	0.00477779	4.13618
PIK3R3	0.610321	9.39595	5.697	0.000290278	0.0379841	0.754976
PLAC8	1.58026	7.01183	8.34978	1.52466e-05	0.00615983	3.59379
PLXDC2	1.02227	9.50251	7.05286	5.8268e-05	0.0142946	2.32436
PRR15L	1.74456	7.57386	8.23409	1.70672e-05	0.00656494	3.48878
PSG2	1.02537	4.89778	5.87299	0.00023256	0.0335561	0.974053
PSG4	2.36897	7.95756	11.2421	1.28711e-06	0.00129643	5.78926
PSG5	1.88255	6.33722	17.1871	3.25206e-08	0.000177776	8.55203
PSG7	1.42829	7.56138	8.45713	1.37465e-05	0.00579484	3.68989
PSG9	0.737039	6.47839	5.72568	0.000279897	0.0375375	0.791007
PSME2	0.672117	10.255	6.07355	0.000181551	0.0291757	1.21795
PTHLH	-1.07319	8.35604	-13.8865	2.09693e-07	0.000423593	7.23988
PTPRJ	0.594733	7.96296	5.46812	0.000389736	0.0454499	0.462887
PTPRZ1	-1.49566	6.85679	-8.57484	1.22855e-05	0.00543946	3.79379
RAB30	0.719093	7.80882	7.82756	2.56277e-05	0.00841216	3.10744
RARRES1	2.16005	7.91086	13.2957	3.05545e-07	0.000561543	6.95204
RARRES3	1.63664	7.26427	16.8602	3.85023e-08	0.000177776	8.44127
RASEF	0.609534	8.2564	6.10944	0.000173777	0.0286264	1.26097
RFTN1	-0.804916	6.85066	-6.55697	0.000102099	0.0204143	1.78123
RNFT2	0.673427	8.09583	5.54203	0.000354085	0.0431864	0.558101
RPS27L	1.16727	7.75614	6.65011	9.16865e-05	0.0192546	1.88586
RPSAP52	-1.23756	6.62086	-8.71786	1.07353e-05	0.00510525	3.91802
RRM2B	1.38865	9.6929	17.1417	3.32857e-08	0.000177776	8.53688
SCD5	0.69289	8.93298	6.47274	0.000112632	0.0210427	1.68554
SCGB1A1	2.24866	8.25504	6.74894	8.18897e-05	0.0181982	1.99555
SCNN1B	0.696188	7.5854	5.68108	0.000296218	0.038605	0.734928
SERPINB2	-1.2147	11.6678	-6.32505	0.000134076	0.0238102	1.51528
SERPINE1	-0.613344	11.2382	-6.74452	8.23026e-05	0.0181982	1.99067
SESN1	1.2683	8.24203	7.05112	5.83797e-05	0.0142946	2.32252
SETBP1	-0.638297	7.47369	-6.34589	0.000130798	0.0236174	1.53949
SH2D2A	-1.25695	7.91605	-6.07799	0.000180569	0.0291757	1.22328
SLC25A14	0.61796	7.18716	5.52532	0.000361824	0.0435864	0.536652
SLC27A2	1.89591	9.36816	8.89114	9.13862e-06	0.00477779	4.0656
SLC30A1	0.786039	8.58937	5.42077	0.000414606	0.0473515	0.40144
SLC35A5	0.598608	9.90113	7.24654	4.71649e-05	0.0122828	2.52739
SLC6A14	1.48961	8.08175	8.99304	8.32283e-06	0.00477779	4.15092
SLCO2A1	-1.4491	7.98209	-5.61757	0.000321266	0.0404032	0.654536
SLIT2	1.37247	7.62992	11.6471	9.52361e-07	0.00114005	6.04066
SMARCA1	-0.916957	8.07947	-9.29153	6.35981e-06	0.0040305	4.39479
SMG8	-0.763033	7.70256	-5.82279	0.000247635	0.0346486	0.91205
SMPDL3B	1.02712	9.9574	7.30584	4.42454e-05	0.0118186	2.58857
SMTN	-0.660457	10.0329	-8.52619	1.28675e-05	0.00554522	3.75104
SORT1	1.07253	10.1152	8.62955	1.16652e-05	0.0053103	3.84158
SPOCD1	-0.797685	7.69651	-7.84314	2.5224e-05	0.00841216	3.12242
SPOCK1	-0.642993	7.41864	-5.8337	0.00024427	0.0346486	0.925563
SPRYD3	-0.928016	9.04426	-6.75193	8.16117e-05	0.0181982	1.99885
SPTSSB	1.26031	6.50381	5.98336	0.0002028	0.0312128	1.10904
SRD5A3	0.886627	9.15274	8.98899	8.35363e-06	0.00477779	4.14755
SRGN	1.65155	7.71385	8.91081	8.97454e-06	0.00477779	4.08215
SRPX	-0.916368	11.0147	-5.71823	0.000282554	0.0377373	0.781661
SYTL2	1.61867	6.30649	5.56023	0.000345857	0.0423426	0.581421
TCN1	1.40888	6.00388	8.78327	1.00992e-05	0.00510355	3.97409
TCP11L2	0.800973	7.91522	6.30027	0.000138091	0.0242707	1.4864
TEX9	1.02512	7.99936	5.69982	0.000289239	0.0379841	0.758525
TFPI2	-1.3168	10.0075	-6.25106	0.000146459	0.0251792	1.42878
TIMP2	1.33282	8.88435	7.59827	3.24653e-05	0.00981467	2.88361
TLCD1	0.851128	8.70625	8.43926	1.39846e-05	0.00579484	3.67398
TLR1	1.03345	5.31776	6.06594	0.000183245	0.0291757	1.20882
TLR3	0.725776	7.86233	7.1418	5.28502e-05	0.0132416	2.41821
TM4SF19	-1.95763	9.29629	-7.84213	2.525e-05	0.00841216	3.12145
TMEM126B	0.597181	8.51082	5.66164	0.000303653	0.0391581	0.710384
TMEM22	-0.746567	8.1529	-5.64649	0.000309588	0.0394506	0.691216
TMEM27	2.25092	8.70716	5.60823	0.000325138	0.0405587	0.642664
TMEM45B	0.670537	6.6577	7.40287	3.98861e-05	0.0111283	2.68767
TMEM99	0.774952	7.51531	7.31994	4.35807e-05	0.0117381	2.60305
TP53INP1	2.23482	7.40156	14.9215	1.12211e-07	0.00030223	7.70155
TRIM22	2.75606	7.67852	24.3726	1.46986e-09	4.75072e-05	10.2795
TTC39B	-0.714572	7.03351	-5.79974	0.000254909	0.0353178	0.883452
UBXN11	0.600774	8.3875	5.89385	0.000226589	0.0331312	0.999715
UPF3A	0.788596	8.93227	5.39159	0.000430785	0.0483452	0.363393
UPK2	1.17228	7.63356	8.11143	1.92621e-05	0.00699993	3.37576
USP18	0.764332	8.53935	5.89061	0.000227504	0.0331312	0.995737
VGLL1	2.13026	8.33264	7.85232	2.49895e-05	0.00841216	3.13123
VIM	-2.64066	9.7356	-15.065	1.03222e-07	0.00030223	7.7616
WDR63	1.73601	6.07879	12.2606	6.13944e-07	0.000862752	6.39985
WDR66	-0.62497	7.85791	-6.54495	0.000103535	0.0204143	1.76763
WNT5A	-1.66198	6.89966	-8.23807	1.70009e-05	0.00656494	3.49241
XG	1.00666	6.49475	9.43872	5.58438e-06	0.00368352	4.51181
XYLT1	-1.21691	8.37335	-8.16702	1.82313e-05	0.00677303	3.42719
YPEL3	0.660654	8.12694	5.81769	0.000249224	0.0347206	0.905733
ZIK1	0.779558	7.97088	5.66045	0.000304114	0.0391581	0.708881
ZMAT3	0.875615	9.09293	6.86554	7.17754e-05	0.0166896	2.1232
ZNF488	0.650239	7.17068	5.82433	0.000247155	0.0346486	0.913966
ZNF620	0.783973	7.60549	6.02063	0.000193707	0.0303923	1.1542
