# Supplementary material for: Cell-cell adhesion regulates Merlin/NF2 interaction with the PAF complex
Source: PLoS One. 2021 Aug 23;16(8):e0254697. doi: 10.1371/journal.pone.0254697 (PMC8382200; doi:10.1371/journal.pone.0254697)
Supplement: S8 Table — (XLSX) [file pone.0254697.s015.xlsx]

## Sheet: S8 Table
S8 Table	Merlin core signature: Genes significantly regulated in opposite directions by Merlin re-expression in Merlin-deficient cells and Merlin knockdown in dense HMLE cells.
	GeneSymbol	Merlin re-expression in tumour cell lines	Merlin knock-down in dense HMLE cellss
	ADM	-21.3634	4.5284
	AKR1C1	25.1548	-7.26071
	AMOTL2	-11.4512	5.35347
	ANKRD1	-32.7363	23.9239
	CCDC80	-22.5434	5.75975
	CTGF	-23.8786	8.74418
	CYR61	-26.5436	21.5112
	DDIT4	22.2734	-5.3174
	DUSP6	15.3268	-7.52622
	EDN1	-24.2568	4.83531
	EDNRA	18.0748	-9.04692
	ERBB3	-17.8049	4.91013
	F3	-13.3002	11.9621
	FGF1	-15.9821	5.04237
	FST	-21.9054	16.3397
	IL1A	18.1906	-6.51573
	IL1B	24.7898	-12.5724
	JHDM1D	13.1755	-4.66035
	KRT34	-10.6387	4.63983
	KRTAP2-4	-28.5506	5.02563
	KYNU	15.1944	-5.70888
	MARCH4	-19.4239	6.55455
	MATN2	-9.8491	6.80334
	MFAP5	-14.9518	9.14617
	MMP2	22.7647	-5.44933
	NEGR1	-8.85671	8.39278
	NLRP10	-23.4882	6.95993
	OXTR	-11.1791	7.40605
	PRSS2	9.63008	-4.87611
	PSG5	-9.4884	33.7901
	RAB30	-20.3167	11.2896
	SEMA7A	-14.6843	7.29883
	SERPINA3	12.5235	-10.5889
	SERPINB3	6.76146	-5.59933
	SERPINB4	7.6631	-6.47608
	SLITRK6	27.2317	-7.55402
	TCP11L2	28.8125	-6.51273
	TFPI2	16.3337	-9.37038
	TGFB2	-26.8399	12.3091
	TMEM40	-13.9652	8.94456
	UCP2	-18.9981	12.1187
