# Supplementary material for: Cell-cell adhesion regulates Merlin/NF2 interaction with the PAF complex
Source: PLoS One. 2021 Aug 23;16(8):e0254697. doi: 10.1371/journal.pone.0254697 (PMC8382200; doi:10.1371/journal.pone.0254697)
Supplement: S9 Table — (XLSX) [file pone.0254697.s016.xlsx]

## Sheet: S9 Table
		S9 Table	Genes where Pol2 association is regulated by wild type vs L46R Merlin expression in MDA-MB-231 by ChIP-seq
	NAME	POL2-Merlin wt	POL2-46R Merlin	log2FoldChange (wt/L46R)
	RP11-187E13.2	205.453	40.7636	2.33345
	BIRC3	391.182	87.0029	2.16871
	CYP1B1	461.858	111.339	2.05249
	CST1	432.273	107.689	2.00507
	IL8	154.501	41.9804	1.87982
	IFI44	88.7556	24.9449	1.83109
	CSF3	1139.03	350.445	1.70055
	GATC	88.7556	27.3785	1.69679
	ITGA2	2715.27	840.825	1.69121
	CST2	133.133	42.5888	1.64433
	APOBEC3G	657.449	211.119	1.63882
	C22orf39	42.7342	13.9935	1.61064
	CTD-2547L24.3	295.852	97.9543	1.59469
	CST4	800.444	279.261	1.51919
	ZNF654	55.8832	20.0776	1.47683
	AC004223.1	70.6758	25.5533	1.46771
	FLRT2	971.381	354.096	1.4559
	FZD8	542.396	201.384	1.42939
	CLDND1	300.783	113.165	1.4103
	VIPR1	1748.81	670.47	1.38313
	SLCO4A1	5647.49	2184.2	1.3705
	CTC-479C5.12	198.878	77.2683	1.36394
	CDH11	2133.42	832.308	1.35798
	CXCL1	501.305	197.734	1.34213
	TNFSF10	243.256	96.1291	1.33943
	RP11-831H9.16	72.3194	28.5954	1.3386
	TSC22D1	2140	848.735	1.33422
	HLA-DRA	92.0429	36.5047	1.33422
	MAP4K4	2067.68	829.266	1.31811
	RAB27B	228.464	91.8702	1.3143
	ANTXR2	1799.77	727.661	1.30647
	SLC20A1	8972.54	3627.96	1.30636
	ZNF792	594.991	243.365	1.28975
	SHISA2	327.081	134.459	1.28248
	TUBB3	118.341	48.673	1.28176
	HAS3	805.375	337.06	1.25665
	DCBLD2	3975.92	1665.22	1.25557
	ST3GAL6	1231.07	517.15	1.25126
	ARHGAP5	1697.86	715.493	1.24671
	AGPAT9	841.535	356.529	1.239
	ZNF175	435.56	184.957	1.23568
	BTBD18	156.144	66.9253	1.22225
	STX1A	4197.81	1803.94	1.21849
	IRX5	49.3087	21.2944	1.21137
	LRRTM2	37.8033	16.4271	1.20243
	EFNB2	386.251	169.139	1.19133
	RP11-366L20.2	825.099	363.83	1.1813
	CD302	47.6651	21.2944	1.16246
	ATP1A1	3190.27	1429.77	1.1579
	EHF	1247.51	560.348	1.15466
	AL033532.1	93.6865	42.5888	1.13737
	CST3	1946.05	886.456	1.13443
	MIA	42.7342	19.4692	1.1342
	WWTR1	2896.06	1322.69	1.13062
	APOBEC3D	359.953	165.488	1.12108
	CSF2	166.006	76.6599	1.11469
	SPRED1	951.658	440.49	1.11133
	APOBEC3H	57.5268	26.7701	1.10361
	GLIPR1	248.187	115.598	1.10231
	TGFBR2	2015.08	939.388	1.10104
	TAC4	119.984	55.9739	1.10002
	EMP1	976.312	458.743	1.08966
	NPAS2	4832.25	2283.37	1.08153
	ATP1A1OS	1954.27	926.612	1.07659
	C15orf63	34.5161	16.4271	1.07119
	CDCP1	2236.97	1065.94	1.06942
	NRP1	5621.19	2700.74	1.05752
	DDX58	1020.69	494.031	1.04687
	RNFT1	289.278	140.543	1.04144
	FOXO4	82.1811	40.1552	1.03322
	ARL6IP5	228.464	111.948	1.02914
	VEGFC	733.056	360.18	1.02521
	HS3ST1	428.986	211.727	1.01872
	MIF	39.4469	19.4692	1.01872
	NFE2L3	1748.81	868.812	1.00926
	ETV1	857.971	426.497	1.00839
	AC018755.11	203.809	101.605	1.00425
	DKK1	636.082	1276.45	-1.00485
	SZT2	1431.6	2982.44	-1.05887
	AMOTL2	670.598	1461.41	-1.12384
	IL11	1038.77	2277.29	-1.13244
	CRIM1	971.381	2154.39	-1.14917
	CT62	54.2396	122.899	-1.18006
	SLC7A5	1189.98	2753.67	-1.21042
	TRNP1	75.6067	175.223	-1.2126
	FASN	765.928	1994.98	-1.3811
	F3	603.21	1740.06	-1.5284
	CTGF	754.423	2393.49	-1.66567
	FST	39.4469	156.362	-1.9869
	CYR61	982.886	4239.42	-2.10877
	EDN1	36.1597	278.044	-2.94286
	ANKRD1	146.282	1320.86	-3.17465
