# Supplementary material for: Cell-cell adhesion regulates Merlin/NF2 interaction with the PAF complex
Source: PLoS One. 2021 Aug 23;16(8):e0254697. doi: 10.1371/journal.pone.0254697 (PMC8382200; doi:10.1371/journal.pone.0254697)
Supplement: S10 Table — (XLSX) [file pone.0254697.s017.xlsx]

## Sheet: S10 Table
			S10 Table	Genes where LEO1 association is regulated by wild type vs L46R Merlin expression in MDA-MB-231 by ChIP-seq
		NAME	LEO1-Merlin wt	LEO1-Merlin L46R	log2FoldChange(wt/L46R)
		CST2	126.42	23.1371	2.44995
		CSF3	1611.05	512.718	1.65176
		CST4	936.807	300.782	1.63903
		CD58	197.734	73.1133	1.43536
		PMEPA1	3108.64	1150.38	1.43418
		IER5L	325.235	121.238	1.42363
		SAT1	326.316	122.164	1.41745
		APCDD1L	1333.36	543.259	1.29535
		TMEM163	4006.55	1659.39	1.2717
		FBXO32	900.069	395.182	1.18752
		FLRT2	1747.19	809.799	1.1094
		MEX3C	236.633	111.058	1.09133
		TRIB1	273.37	129.568	1.07715
		NFKBIA	674.241	322.069	1.0659
		FN1	562.948	273.018	1.04401
		CDH11	3637.01	1766.75	1.04166
		PPL	1485.71	728.356	1.02843
		HLA-B	230.15	112.909	1.02741
		SHISA2	518.647	257.285	1.01139
		ITGA2	3946.04	1960.18	1.00942
		NRN1L	38.8985	19.4352	1.00105
		HIST1H1E	1146.43	2313.71	-1.01307
		TRAM2	1530.01	3111.48	-1.02406
		DMBT1	773.649	1582.58	-1.03253
		GAL3ST3	152.353	311.888	-1.03362
		CITED2	313.349	644.137	-1.0396
		YJEFN3	34.5765	71.2623	-1.04335
		CYCS	135.064	282.273	-1.06344
		FRMD6	1595.92	3341	-1.06589
		PKP4	583.478	1232.75	-1.07912
		EID2	28.0934	60.1565	-1.09849
		CATSPER1	673.161	1462.27	-1.11918
		AMOTL2	1232.87	2733.88	-1.14893
		SCD	628.86	1409.51	-1.16439
		CNN2	304.705	692.262	-1.1839
		PPP1R13L	681.805	1566.85	-1.20043
		KLC3	547.821	1266.06	-1.20857
		KRT7	761.763	1768.6	-1.21519
		HIST1H4C	142.628	335.951	-1.23599
		LDLRAD2	240.955	583.981	-1.27716
		NEDD4L	3474.94	8445.97	-1.28128
		RND3	440.85	1091.15	-1.30748
		TSC22D2	470.024	1173.51	-1.32003
		UGCG	501.359	1275.32	-1.34694
		FSTL1	358.731	929.187	-1.37307
		MAP7D3	139.386	363.715	-1.38372
		TMC6	313.349	821.83	-1.39107
		SLC44A2	463.541	1223.49	-1.40023
		ANXA3	291.739	906.975	-1.63638
		FLNC	242.035	937.516	-1.95363
		EDN1	48.6232	206.383	-2.08561
		COL8A1	893.586	4981.88	-2.47901
		CST1	544.58	135.121	2.01089
		FZD8	961.658	291.528	1.72189
		SOX4	342.523	105.505	1.69889
		HLA-DRA	128.581	42.5723	1.59469
		CSF2	249.599	89.772	1.47527
		SLK	357.65	130.493	1.45457
		APOBEC3G	1260.96	472.923	1.41485
		BTG1	70.2335	27.7645	1.33892
		PLEK2	546.741	223.042	1.29354
		M6PR	87.5217	36.0939	1.27789
		GLTPD2	73.475	30.541	1.26651
		VIPR1	3557.06	1487.25	1.25803
		ADAM19	1546.22	657.094	1.23457
		DDR1	520.808	222.116	1.22944
		CXCL1	288.498	124.015	1.21804
		SFR1	92.9243	40.7213	1.19027
		TMEM147	51.8647	23.1371	1.16454
		CRYGS	75.6361	34.2429	1.14327
		RELB	610.491	279.496	1.12714
		ZBTB33	46.4621	21.2861	1.12614
		C10orf10	527.291	244.328	1.10978
		POLD4	61.5894	28.69	1.10213
		HLA-A	275.531	128.642	1.09885
		GPR132	309.027	146.227	1.07953
		SECTM1	236.633	111.984	1.07936
		RP11-539E17.5	41.0596	19.4352	1.07905
		ABLIM3	1445.73	689.486	1.0682
		AP003068.23	65.9114	31.4665	1.06671
		GPR125	897.908	431.276	1.05796
		SLCO4A1	8706.79	4190.59	1.05499
		SSSCA1	83.1997	40.7213	1.03079
		GCC1	157.755	77.7407	1.02095
		POLR3K	69.153	34.2429	1.01398
		WNT7B	813.628	403.511	1.01176
		AP001816.1	38.8985	80.5172	-1.04958
		IGF2BP2	1495.43	3099.45	-1.05145
		CHAD	101.568	211.01	-1.05486
		KLF5	60.5088	125.866	-1.05667
		GPRC5A	991.913	2106.4	-1.0865
		CSNK1G2-AS1	27.0129	57.38	-1.0869
		ARHGEF18	66.9919	142.525	-1.08915
		PLOD2	482.99	1030.99	-1.09396
		RP11-33N16.1	28.0934	60.1565	-1.09849
		AL359878.1	200.976	437.754	-1.1231
		HIST2H3D	365.214	803.321	-1.13723
		C21orf67	129.662	285.975	-1.14113
		UCP2	157.755	347.982	-1.14133
		TGM2	1837.96	4113.78	-1.16236
		CMIP	4429.03	10023	-1.17825
		SAMD4A	61.5894	139.748	-1.18208
		RBMS2	584.559	1348.43	-1.20586
		SLC7A5	2613.77	6055.45	-1.2121
		SZT2	2311.22	5507.56	-1.25276
		LATS2	417.079	993.97	-1.25288
		INSIG1	221.506	532.154	-1.2645
		ERCC2	424.642	1026.36	-1.27322
		TBC1D2	826.594	2008.3	-1.28073
		MSLNL	236.633	575.651	-1.28255
		ZNF114	156.675	387.778	-1.30746
		TMEM238	102.649	256.359	-1.32045
		RP11-298I3.5	451.655	1168.89	-1.37184
		HSPG2	2189.12	5688.95	-1.37781
		RARRES2	61.5894	161.034	-1.38662
		DHCR24	251.76	670.051	-1.41222
		ZNF699	96.1658	258.21	-1.42495
		SNAPC1	160.997	437.754	-1.44309
		CHAC1	61.5894	175.842	-1.51353
		CRIM1	1896.3	5678.77	-1.58239
		IL11	997.315	2987.46	-1.5828
		FASN	1375.5	4143.39	-1.59086
		SERINC2	468.944	1490.03	-1.66786
		DUSP1	218.264	716.325	-1.71454
		CTGF	562.948	2164.71	-1.9431
		F3	732.589	2973.58	-2.02113
		DKK1	274.451	1203.13	-2.13217
		CYR61	913.035	6093.39	-2.7385
		ANKRD1	198.815	2319.26	-3.54417
