# Supplementary material for: Cell-cell adhesion regulates Merlin/NF2 interaction with the PAF complex
Source: PLoS One. 2021 Aug 23;16(8):e0254697. doi: 10.1371/journal.pone.0254697 (PMC8382200; doi:10.1371/journal.pone.0254697)
Supplement: S11 Table — (XLSX) [file pone.0254697.s018.xlsx]

## Sheet: S11 Table
S11 Table. Proteins identified by mass spectrometry with the indicated TAP6-baits in HT1080 or MDA-MB-231 cells
filter criteria: at least 2 unique peptides found in at least one PAFC subunit bait from at least one of the 2 cell lines but not in either of GFP control baits (with the exception of PAF1 in HT1080)
			MDA-MB-231 (NF2-)																	HT1080 (NF2+)
			Cdc73_MDA231				Leo1_MDA231				Paf1_MDA231				GFP_MDA231					Cdc73_HT1080				Leo1_HT1080				Paf1_HT1080				GFP_HT1080
Protein Name	Acc #	Name	Num Unique	Peptide Count	% Cov	Best Expect Val	Num Unique	Peptide Count	% Cov	Best Expect Val	Num Unique	Peptide Count	% Cov	Best Expect Val	Num Unique	Peptide Count	% Cov	Best Expect Val		Num Unique	Peptide Count	% Cov	Best Expect Val	Num Unique	Peptide Count	% Cov	Best Expect Val	Num Unique	Peptide Count	% Cov	Best Expect Val	Num Unique	Peptide Count	% Cov	Best Expect Val
Parafibromin	Q6P1J9	CDC73	67	186	83.4	1.8e-10	55	150	81	2.4e-10	54	115	81.4	8.5e-09						38	76	52.4	4.3e-08	53	103	75.3	2e-09	22	42	38.8	7e-09
RNA polymerase-associated protein CTR9 homolog	Q6PD62	CTR9	64	102	46.8	4.6e-07	81	221	52.9	4.3e-08	68	117	43.2	2.4e-07						47	55	33.3	3.4e-07	93	217	61.3	3.9e-08	35	51	24	6.1e-06
WD repeat-containing protein 61	Q9GZS3	WDR61/SKI8	24	43	66.9	1.2e-07	27	73	70.5	1.2e-08	27	54	69.5	6.4e-08						10	12	35.1	1.7e-06	24	53	70.5	1.2e-08	14	19	47.9	8.5e-07
RNA polymerase-associated protein LEO1	Q8WVC0	LEO1	22	41	35.3	4.1e-07	48	244	60.2	2.4e-08	27	65	43.2	3.2e-07						13	14	26.7	1.1e-05	43	192	67.3	1.1e-08	13	24	21.9	1.8e-05
RNA polymerase II-associated factor 1 homolog	Q8N7H5	PAF1	28	45	48.2	5.8e-08	30	62	47.8	3.2e-08	66	305	83.4	7.1e-09						21	37	39.2	2.1e-06	48	102	62.9	8.1e-09	37	146	46.5	8.9e-08	8	9	20.3	0.00069
Plectin	Q15149	PLEC	17	17	3.6	9.3e-05					4	4	1.1	0.0016						5	5	1.4	5.2e-07	7	7	1.5	5.8e-05	9	9	2.2	1.2e-05
DNA-binding protein A , ZONAB	P16989	CSDA	7	7	20.4	1.5e-05	4	4	8.6	6.3e-06	3	3	6.5	3.3e-05						3	4	4.3	0.00017	9	10	43.5	4.4e-06	2	3	4.3	5.7e-05
Protocadherin Fat 1	Q14517	FAT1	4	4	1	0.0036
Cellular tumor antigen p53	B6E4X6	TP53					4	5	14.5	0.0021	4	6	18.1	0.00013
Transcription elongation factor B polypeptide 2	Q15370	TCEB2	3	3	28.8	7.9e-05	1	1	11.9	0.0016
Polymerase I and transcript release factor	Q6NZI2	PTRF	2	2	7.4	1.1e-07
Serine/threonine-protein kinase SRPK1	Q96SB4	SRPK1					6	6	13.1	0.00034
Poly(U)-binding-splicing factor PUF60	Q9UHX1	PUF60	4	4	11.8	3.1e-05
Pre-mRNA-processing factor 19	Q9UMS4	PRPF19	4	4	10.7	0.002																		1	1	2.8	0.0078
Splicing factor U2AF 65 kDa subunit	P26368	U2AF2	4	4	11.8	1.7e-05	3	3	8.2	0.00043	1	1	3.8	0.0029										4	4	14.5	0.0045
Transcriptional activator protein Pur-beta	Q96QR8	PURB	3	3	13.8	4e-05	9	9	27.9	4.9e-06	4	4	17	4.9e-06						1	1	4.2	0.00011	3	3	13.5	5.5e-06	2	2	6.1	0.00021
Transcriptional activator protein Pur-alpha	Q00577	PURA	1	1	8.1	0.00027	5	5	24.2	9.5e-07	2	2	15.2	3.6e-08						1	1	2.8	0.00094	3	3	13.7	0.00018
Putative RNA-binding protein Luc7-like 2	Q9Y383	LUC7L2	2	2	6.4	0.00085	4	5	10.7	3.3e-05	2	2	5.9	0.00018										4	5	9.7	0.00022	1	2	2.6	0.0071
Putative RNA-binding protein Luc7-like 1	Q9NQ29	LUC7L	2	2	6.2	0.00085	6	6	16.2	4.4e-06	3	3	9.7	5.5e-05										3	4	10	3e-06	1	2	2.7	0.0071
Serine/arginine-rich splicing factor 1	Q07955	SRSF1	2	2	8.1	0.00054	2	2	13.3	0.0018										5	5	24.2	7.3e-05	3	3	18.1	2.6e-05	2	2	12.9	0.0066
Serine/arginine-rich splicing factor 6	Q13247	SRSF6	2	2	6.7	0.0091	1	1	2.6	0.0061	1	1	2.6	0.0063						1	2	2.6	0.0037	2	4	6.1	0.002
Serine/arginine-rich splicing factor 7	Q16629	SRSF7	1	1	8.8	0.0044	2	2	16	2.2e-05										2	2	10.9	0.0013	2	3	8.8	0.0016
Leucine-rich repeat-containing protein 59	Q96AG4	LRRC59	2	2	8.8	0.00062														2	2	7.2	0.00033	4	6	18.2	0.00036	3	3	13.4	0.00097
Polyadenylate-binding protein 4	Q13310	PABPC4	1	1	2.6	0.00018	3	3	6.7	7.8e-05														3	3	4.3	0.00024
mRNA turnover protein 4 homolog	Q9UKD2	MRTO4	1	1	6.7	0.0041	3	3	16.7	0.0066	1	1	6.7	0.0016						2	2	10.9	0.0092	4	6	21.3	6e-06
Zinc finger CCCH-type antiviral protein 1	Q7Z2W4	ZC3HAV1					4	4	5.4	3.5e-06										2	2	2.9	3.7e-05	2	2	2.9	6.6e-06
Serine/threonine-protein phosphatase PGAM5, mitochondrial	Q96HS1	PGAM5	1	1	4.8	0.0067	14	17	50.5	1.2e-05	20	30	70.9	1e-06										6	8	23.5	0.00019	17	23	64	1.5e-05
Exosome complex component RRP41	Q9NPD3	EXOSC4	2	2	11.8	0.00099	2	2	6.9	0.0013										1	1	5.3	0.0016	1	1	5.3	0.007
Pre-rRNA-processing protein TSR1 homolog	Q2NL82	TSR1					6	6	9.3	5e-06										4	4	6.7	4.7e-05	8	8	11.7	4.9e-06
Protein phosphatase 1 regulatory subunit 7 , SDS22	Q15435	PPP1R7					6	7	18.9	1.6e-08
Pre-mRNA-processing factor 40 homolog A	O75400	PRPF40A					4	6	4.6	0.00025														10	14	13.4	6.9e-05
AP-2 complex subunit alpha-1	O95782	AP2A1					4	4	5.3	0.00016										2	2	1.9	0.0014	2	3	1.9	0.0013
Splicing factor 3B subunit 3	Q15393	SF3B3																		3	3	3.2	0.00097	3	3	3	0.00015
Putative ATP-dependent RNA helicase DHX57	Q6P158	DHX57					1	1	0.7	0.0094														7	7	6.3	1.4e-05
Splicing factor 3B subunit 1	O75533	SF3B1																						2	2	1.6	0.0034
DNA-directed RNA polymerase, mitochondrial	O00411	POLRMT																						2	2	2	0.00022
La-related protein 1	Q6PKG0	LARP1					1	1	0.7	0.00032										1	1	0.7	0.0016	2	2	1.6	0.00016
Nuclear export mediator factor NEMF	O60524	NEMF																						4	4	4.1	0.00011
Microtubule-associated protein 4	P27816	MAP4					2	2	2.8	0.00014														3	3	3.7	7e-05
DNA-directed RNA polymerase II subunit RPB2	P30876	POLR2B																						2	2	1.7	0.0025	2	2	1.5	0.0046
Zinc finger ZZ-type and EF-hand domain-containing protein 1	O43149	ZZEF1																						13	13	4.9	1.5e-05
RNA-binding protein 25	P49756	RBM25																						16	22	25	1e-05
Insulin-like growth factor 2 mRNA-binding protein 1	Q9NZI8	IGF2BP1																		5	5	12.1	0.00044	6	6	15.3	1e-05	2	2	4.7	0.00045
Protein DEK	P35659	DEK																						3	3	8.8	5.2e-06	1	1	2.7	0.0035
Cell growth-regulating nucleolar protein	Q9NX58	LYAR																		2	2	4.2	0.0016	2	2	4.2	0.0008	1	1	4.2	0.0032
E3 ubiquitin-protein ligase HECTD3	Q5T447	HECTD3																						5	5	6.7	0.00028
Putative rRNA methyltransferase 3	Q8IY81	FTSJ3																		4	4	5.9	1.7e-05
Putative pre-mRNA-splicing factor ATP-dependent RNA helicase DHX15	O43143	DHX15																		1	1	1.4	0.00055	3	3	3.9	0.00083
Kelch-like ECH-associated protein 1	Q14145	KEAP1									6	6	8	0.0013
Hsp70-binding protein 1	Q9NZL4	HSPBP1																										2	2	5.8	0.00075
DNA-directed RNA polymerases I and III subunit RPAC1	O15160	POLR1C																										3	3	11.6	0.00063
5'-AMP-activated protein kinase subunit gamma-1	P54619	PRKAG1																										2	2	6.3	0.0036
F-box/LRR-repeat protein 12	Q9NXK8	FBXL12									4	4	15.3	2.9e-06														3	3	13.8	7.1e-06
Four and a half LIM domains protein 2	Q14192	FHL2									2	2	10.4	0.0027														7	9	30.1	3.2e-05
ADP-ribosylation factor-like protein 4C	P56559	ARL4C									1	1	7.8	0.00038														3	4	17.7	0.00029
Sideroflexin-4	Q6P4A7	SFXN4																										2	2	7.1	0.0019
