# Supplementary material for: Cell-cell adhesion regulates Merlin/NF2 interaction with the PAF complex
Source: PLoS One. 2021 Aug 23;16(8):e0254697. doi: 10.1371/journal.pone.0254697 (PMC8382200; doi:10.1371/journal.pone.0254697)
Supplement: S12 Table — (XLSX) [file pone.0254697.s019.xlsx]

## Sheet: S12 Table
S12 Table. Proteins identfied by mass spectrometry after affinity purification of TAP6-CDC63 in HEK293T cells expressing either Ezrin or Merlin
filter criteria: at least 2 unique peptides found in one of the TAP6-CDC73 purifications but not found with an unrelated TAP6-SHOC2 bait
				Ezrin				Merlin
Protein Name	Gene Name	Group (Manual curation)	Acc #	Num Unique	Peptide Count	% Cov	Best Expect Val	Num Unique	Peptide Count	% Cov	Best Expect Val
Parafibromin (Bait)	CDC73	PAFC	Q6P1J9	77	347	85.9	4.7e-11	83	398	86.8	5.2e-11
RNA polymerase-associated protein LEO1	LEO1	PAFC	Q8WVC0	45	116	59.3	3.5e-08	42	107	58.4	7e-08
RNA polymerase II-associated factor 1 homolog	PAF1	PAFC	Q8N7H5	52	137	65.5	9.7e-10	51	159	63.7	4e-09
WD repeat-containing protein 61-Ski8	WDR61	PAFC	Q9GZS3	25	84	70.5	2.2e-09	32	112	80	9.9e-09
RNA polymerase-associated protein CTR9 homolog	CTR9	PAFC	Q6PD62	95	244	66.5	2.1e-08	99	296	63.4	1.5e-08
Tight junction protein ZO-1	TJP1	adhesion. cytoskeleton	Q07157	29	38	33.1	1.2e-06	18	21	19.1	6.6e-06
Junction plakoglobin, catenin g	JUP	adhesion. Cytoskeleton-Desmosomes	P14923	7	8	11.3	7e-07	8	9	14.6	2.4e-07
Protocadherin Fat 3	FAT3	adhesion. Transmembrane protein	Q8TDW7	10	11	3.4	8.9e-06	10	10	3.2	8.1e-08
Protocadherin Fat 1	FAT1	adhesion. Transmembrane protein	Q14517	12	12	3.2	2.6e-06	18	18	5.7	1.3e-05
Angiomotin	AMOT	adhesion. cytoskeleton	Q4VCS5	8	8	8.5	8.8e-08	32	61	32.5	8.8e-07
Tyrosine-protein phosphatase non-receptor type 13	PTPN13	signallng. Cytoskeleton. FERM domain.	Q12923	5	5	2.4	0.00018	8	9	4	8.8e-07
Multiple PDZ domain protein	MPDZ	adhesion. cytoskeleton	O75970					3	4	1.5	0.0024
Protein lin-7 homolog C	LIN7C	adhesion. cytoskeleton	Q9NUP9					2	2	14.2	0.0011
Catenin alpha-1	CTNNA1	adhesion. cytoskeleton	P35221	4	4	5.8	1.4e-05	2	2	2.8	0.00017
Catenin beta-1	CTNNB1	adhesion. cytoskeleton	P35222	5	5	11.3	0.0015	2	3	2.8	0.0008
Catenin delta-1	CTNND1	adhesion. cytoskeleton	O60716	2	2	2.9	0.0082
Cingulin	CGN	adhesion. cytoskeleton	Q9P2M7	2	2	1.7	0.00085
Plakophilin-4	PKP4	adhesion. Cytoskeleton-Desmosomes	Q99569	2	2	1.9	0.0063
Cadherin EGF LAG seven-pass G-type receptor 1	CELSR1	adhesion. Transmembrane protein	Q9NYQ6	3	3	1.2	0.0024	1	1	0.3	0.0031
DNA-binding protein A, ZONAB	CSDA	adhesion. Gene expression	P16989	3	6	11	2e-05	2	2	10.8	0.00023
Kinase D-interacting substrate of 220 kDa	KIDINS220	adhesion. Transmembrane protein	Q9ULH0	5	5	3.4	6.7e-05	2	2	1.3	0.0089
Rac GTPase-activating protein 1	RACGAP1	signalling. Cytoskeleton	Q9H0H5	3	3	7.6	0.00011	1	1	2.5	0.00081
Band 4.1-like protein 2	EPB41L2	signallng. Cytoskeleton	O43491	5	6	7.5	2e-05	2	2	2.8	0.00022
Coronin-1C	CORO1C	signallng. Cytoskeleton. cancer. Meningioma	Q9ULV4	8	16	22.2	4e-07	7	7	17.5	6.5e-06
A-kinase anchor protein 9	AKAP9	signalling?	Q99996	3	3	0.7	4.7e-05
Serine/threonine-protein kinase MRCK alpha	CDC42BPA	signalling. cytoskeleton	Q5VT25	4	4	3.9	7.2e-05
Signal-induced proliferation-associated 1-like protein 1	SIPA1L1	Signaling.	O43166	2	2	1.3	0.0066
Signal-induced proliferation-associated 1-like protein 3	SIPA1L3	Signaling.	O60292	2	2	2.2	8.2e-05	1	1	1.5	0.00043
Signal-induced proliferation-associated 1-like protein 2	SIPA1L2	Signaling.	Q9P2F8					2	2	1.6	1.5e-07
Protein CASC5 ,cancer susceptibility candidate 5	CASC5	kinetochore. MLL-fusion partner-	Q8NG31	6	6	3.8	0.00016	9	9	6.7	8e-07
SAP domain-containing ribonucleoprotein	SARNP	transcription regulation?. MLL-fusion partner	P82979	2	2	9.5	0.00014
Histone-lysine N-methyltransferase MLL2	MLL2	transcription regulation. Chromatin. MLL comlex	O14686	8	8	3.3	8.4e-05	16	16	5.4	5.2e-05
Histone-lysine N-methyltransferase MLL3	MLL3	transcription regulation. Chromatin. MLL comlex. H4K3 methylase Interacts with SMARCB1	Q8NEZ4	5	5	1.5	4.1e-05	7	7	2.1	3.8e-06
Forkhead box protein C1	FOXC1	transcription regulation.	Q12948	1	1	2.2	0.0041	4	5	10.5	6.7e-09
Protein capicua homolog	CIC	transcription regulation. cancer	Q96RK0					12	15	14.4	1.7e-08
Cyclic AMP-dependent transcription factor ATF-7	ATF7	transcription regulation.TF	P17544	2	2	5.3	0.00049	2	2	5.3	0.00039
DNA-binding protein RFX7	RFX7	transcription regulation.TF	Q2KHR2					2	2	2.1	4.9e-05
Bcl-2-associated transcription factor 1	BCLAF1	transcription regulation.TF	Q9NYF8	2	3	2.6	0.00016
Thyroid receptor-interacting protein 13	TRIP13	transcription regulation.	Q15645	1	1	3	0.00088	2	2	6.2	9.4e-05
TAR DNA-binding protein 43	TARDBP	transcription regulation.TF	Q13148	1	1	4.3	4.2e-08	2	2	6.5	8.7e-08
Cyclic AMP-responsive element-binding protein 1	CREB1	transcription regulation.TF	P16220	2	3	6.7	0.00014	3	3	15.2	2.1e-06
Tumor protein p73	TP73	transcription regulation. TF. cancer	O15350					2	2	3.9	0.0002
Transcription factor E3	TFE3	transcription regulation.TF	P19532	1	1	1.7	5.2e-05	2	4	3.1	0.001
Transcriptional activator protein Pur-alpha	PURA	transcription regulation.TF	Q00577	2	2	10.9	6.3e-05	1	1	8.1	2.8e-06
Cellular tumor antigen p53	TP53	transcription regulation.TF	P04637	8	12	30.5	3.3e-06	10	13	33.1	2.1e-07
Chromodomain-helicase-DNA-binding protein 7	CHD7	transcription regulation. Chromatin	Q9P2D1	18	20	8.4	7e-07	29	36	13.3	2.4e-07
Chromodomain-helicase-DNA-binding protein 1	CHD1	transcription regulation. Chromatin	O14646	3	4	2	0.001	7	11	4.3	0.00012
Ubinuclein-2	UBN2	transcription regulation.Chromatin	Q6ZU65	3	4	4.2	6.3e-05	5	6	7.1	4.9e-05
SWI/SNF-related matrix-associated actin-dependent regulator of chromatin subfamily A member 5 , SNF2H, ISWI	SMARCA5	transcription regulation. Chromatin	O60264					5	5	4.8	0.0068
Helicase-like transcription factor , SMARCA3	HLTF	transcription regulation. Chromatin	Q14527					12	13	13.9	2.7e-05
AT-rich interactive domain-containing protein 3B	ARID3B	transcription regulation. Chromatin	Q8IVW6	3	3	9.8	6.5e-08	5	5	13.7	7.7e-09
Protein HIRA	HIRA	transcription regulation. Chromatin. Histone chaperon	P54198	3	3	2.9	0.0018	7	8	8.7	0.00027
Transcription termination factor 2	TTF2	transcription regulation. Splicing-chromatin	Q9UNY4	1	1	2.3	0.0038	2	2	3.3	3.1e-05
FACT complex subunit SPT16	SUPT16H	transcription regulation.. FACT complex	Q9Y5B9	17	36	17.8	1e-07	21	48	24	5.5e-07
Homeobox-containing protein 1	HMBOX1	transcription regulation. TF-Homeobox	Q6NT76	2	2	6	0.0092	4	4	11.7	9.8e-05
Homeobox protein DLX-1	DLX1	transcription regulation. TF-Homeobox	P56177					2	2	7.8	5.3e-05
Homeobox protein Hox-B9	HOXB9	transcription regulation. TF-Homeobox	P17482	1	1	5.2	0.0032	4	4	33.2	2.6e-05
Pre-B-cell leukemia transcription factor 1	PBX1	transcription regulation. TF-Homeobox	P40424	1	1	3.3	8.2e-05	2	2	7	0.0018
Homeobox protein Hox-D13	HOXD13	transcription regulation. TF-Homeobox	P35453	5	5	24.5	4.4e-06	6	6	29.4	3.1e-05
Insulin gene enhancer protein ISL-1	ISL1	transcription regulation. TF-Homeobox	P61371					2	2	7.2	0.001
Mediator of RNA polymerase II transcription subunit 12	MED12	transcription regulation.	Q93074					2	2	1.3	0.007
Upstream-binding protein 1	UBP1	transcription regulation.	Q9NZI7	2	4	6.5	1.2e-08	7	11	19.6	9.9e-09
Hypermethylated in cancer 2 protein	HIC2	transcription regulation.	Q96JB3					2	2	4.2	0.00075
Chromodomain-helicase-DNA-binding protein 4	CHD4	transcription regulation. Nurd complex	Q14839	34	41	24.4	1.3e-08	67	87	41.3	4.9e-08
Lysine-specific histone demethylase 1A	KDM1A	transcription regulation. Nurd complex&CoREST complex	O60341	3	3	5.2	0.00071	5	5	5.3	4.5e-06
Metastasis-associated protein MTA1	MTA1	transcription regulation.Nurd complex	Q13330					5	6	10.2	2.4e-08
Metastasis-associated protein MTA2	MTA2	transcription regulation. Nurd complex	O94776	2	2	3.6	0.0076	12	12	25.7	1.8e-06
Metastasis-associated protein MTA3	MTA3	transcription regulation.Nurd complex	Q9BTC8					3	4	6.9	2.4e-08
Transcriptional repressor p66-alpha	GATAD2A	transcription regulation. Nurd complex	Q86YP4	2	2	3.6	6.5e-05	7	7	17.7	4e-07
Transcriptional repressor p66-beta	GATAD2B	transcription regulation. Nurd complex	Q8WXI9					3	3	8.6	7.2e-08
Retinoblastoma binding protein 7	RBBP7	transcription regulation. Nurd complex	Q16576	3	3	11.7	5.1e-05	4	5	9.2	1.6e-05
Methyl-CpG-binding domain protein 3	MBD3	transcription regulation. Nurd complex	O95983	3	4	12.4	9.6e-06	6	7	16.5	5.3e-06
Sal-like protein 1	SALL1	transcription regulation.Nurd complex. Zinc finger TF	Q9NSC2	5	5	6	4e-05	10	11	10.8	7.2e-09
Sal-like protein 3	SALL3	transcription regulation. Nurd complex. Zinc finger TF	Q9BXA9	1	1	0.8	0.00032	2	3	1.7	0.00043
Pumilio homolog 1	PUM1	transcription regulation. RNA binding	Q14671					6	6	6.8	1.6e-06
Zinc finger homeobox protein 4	ZFHX4	transcription regulation. TF-Zinc finger	Q86UP3	42	45	14.8	1.3e-07	67	84	21.5	6.8e-08
Zinc finger protein castor homolog 1	CASZ1	transcription regulation. TF-Zinc finger	Q86V15					2	2	1.3	0.00036
Ras-responsive element-binding protein 1	RREB1	transcription regulation. TF-Zinc finger	Q92766	5	5	4.4	1.5e-06	13	13	12	2.8e-06
Probable transcription factor PML	PML	transcription regulation. TF-Zinc finger	P29590	2	2	2.7	9.7e-06
Zinc finger and BTB domain-containing protein 10	ZBTB10	transcription regulation. TF-Zinc finger	Q96DT7	3	3	8.2	1.6e-08	15	24	22.7	3.2e-08
Zinc finger protein 521, Evi3	ZNF521	transcription regulation. TF-Zinc finger. Cancer	Q96K83					4	5	3.4	0.00029
PR domain zinc finger protein 16	PRDM16	transcription regulation. TF-Zinc finger. Cancer	Q9HAZ2	1	1	1.6	2.2e-06	7	7	7	4e-07
Evi1, Ecotropic viral integration site 1, isoform CRA_a	MECOM	transcription regulation. TF-Zinc finger. Cancer	D3DNP4	1	1	1.1	8.9e-06	13	14	16.3	2.7e-06
Zinc finger transcription factor Trps1	TRPS1	transcription regulation. TF- Zinc finger. Cytoskeleton?	Q9UHF7	6	6	7.3	4.9e-06	13	13	14.2	1.8e-06
Zinc finger homeobox protein 3	ZFHX3	transcription regulation. TF- Zinc finger-Homeobox-cancer	Q15911	13	13	3.9	1.1e-05	26	29	7.7	2.1e-07
Zinc finger E-box-binding homeobox 2	ZEB2	transcription regulation. TF-Zinc finger-Homeobox	O60315					2	2	3.3	9.9e-05
Zinc finger BED domain-containing protein 4	ZBED4	transcription regulation. Zinc finger TF?	O75132					3	3	3.2	0.00089
Zinc finger and BTB domain-containing protein 39	ZBTB39	transcription regulation. TF?	O15060	1	1	1.8	0.00024	3	3	5.2	0.00087
Zinc finger E-box-binding homeobox 1	ZEB1	transcription regulation. TF-Zinc finger-Homeobox	P37275	1	1	1.4	0.00069	2	2	2.6	0.0016
Zinc finger ZZ-type and EF-hand domain-containing protein 1	ZZEF1	transcription regulation. Zinc finger TF?	O43149	1	1	0.4	0.00064	2	2	0.8	0.0028
Paraspeckle component 1	PSPC1	transcription regulation?	Q8WXF1	3	3	7.3	0.00041	1	1	2.1	0.0017
Fragile X mental retardation syndrome-related protein 2	FXR2	RNA transport?	P51116	6	6	13.4	1.9e-05
Regulator of nonsense transcripts 1	UPF1	RNA surveillance	Q92900	2	2	1.9	0.00024	10	10	12.3	1.7e-05
LEM domain-containing protein 2	LEMD2	nuclear cytoskeleton	Q8NC56	3	3	8	8.9e-05	9	9	25.4	1.2e-05
LMNB1 protein	LMNB1	nuclear cytoskeleton	Q6DC98	8	8	24.6	0.00013	9	9	31.8	2.2e-06
Calcineurin-binding protein cabin-1	CABIN1	signalling	Q9Y6J0	1	1	0.6	0.0031	8	8	5.5	0.00019
A-kinase anchor protein 11	AKAP11	signalling	Q9UKA4	21	22	18.1	3.1e-06	17	17	14.2	8.1e-06
Tyrosine-protein kinase Fyn	FYN	signalling. Tyr Kinase	P06241	2	2	4.8	5.3e-05	1	1	1.5	0.0063
Tyrosine-protein kinase HCK	HCK	signalling. Tyr Kinase	P08631					2	2	3.4	0.00075
Tyrosine-protein kinase Lyn	LYN	signalling. Tyr Kinase	P07948	2	2	5.1	0.00017	3	3	6.4	0.00075
Pre-mRNA-processing factor 19	PRPF19	splicing	Q9UMS4	5	5	17.7	1.5e-05
Breast cancer type 2 susceptibility protein	BRCA2	DNA repair. Cancer	P51587	7	7	3.3	0.00029	8	8	3.2	2.6e-05
Nucleoporin NUP188 homolog	NUP188	nuclear transport	Q5SRE5	12	14	9.9	2e-06	10	11	8.7	0.0001
DNA topoisomerase 3-alpha	TOP3A	DNA repair	Q13472	1	1	1.4	0.0033	4	6	4.9	0.0017
BEN domain-containing protein 3	BEND3	transcription regulation ?	Q5T5X7	1	1	1.3	0.00046	7	7	10.5	4.6e-07
Beta/gamma crystallin domain-containing protein 3	CRYBG3	?	Q68DQ2	7	8	8.5	1.4e-05	4	4	5	0.00021
BTB/POZ domain-containing protein 2	BTBD2	DNA repair?	Q9BX70	2	2	5	0.00014	2	2	5	0.00015
BTB/POZ domain-containing protein 1	BTBD1	DNA repair?	Q9H0C5	1	1	2.5	0.0012	2	2	4.6	0.00015
Polyadenylate-binding protein 4	PABPC4	transcription regulation. Termination. mRNA surveillance	Q13310	7	8	16.3	1.2e-05	4	4	8.1	5.6e-07
